# Supplementary material for: Dysfunction of an Anaphase-Promoting Complex Subunit 8 Homolog Leads to Super-Short Petioles and Enlarged Petiole Angles in Soybean
Source: Int J Mol Sci. 2023 Jul 3;24(13):11024. doi: 10.3390/ijms241311024 (PMC10342176; doi:10.3390/ijms241311024)
Supplement: Supplementary file 1 [file ijms-24-11024-s001.zip]

Archive with 2 entries (2 files):
- ijms-2437205-supplementary.pdf
- ijms-2437205-supplementary.xlsx
