# Supplementary material for: Dysfunction of an Anaphase-Promoting Complex Subunit 8 Homolog Leads to Super-Short Petioles and Enlarged Petiole Angles in Soybean
Source: Int J Mol Sci. 2023 Jul 3;24(13):11024. doi: 10.3390/ijms241311024 (PMC10342176; doi:10.3390/ijms241311024)
Supplement: Supplementary file 1 [file ijms-24-11024-s001.zip › ijms-2437205-supplementary.xlsx]

## Sheet: Table S1
Table S1. Numbers of genes manually checked on IGV using the BVF-IGV pipeline to identify the causal gene of the Gmssp phenotype.
Putative Gmssp-bulk specific		Putative WT-bulk specific
Chromosome	Number of genes	Chromosome	Number of genes
Chr.01	36	Chr.01	34
Chr.02	89	Chr.02	84
Chr.03	178	Chr.03	146
Chr.04	64	Chr.04	36
Chr.05	74	Chr.05	48
Chr.06	100	Chr.06	98
Chr.07	94	Chr.07	65
Chr.08	80	Chr.08	78
Chr.09	96	Chr.09	78
Chr.10	62	Chr.10	73
Chr.11	48	Chr.11	56
Chr.12	75	Chr.12	59
Chr.13	125	Chr.13	111
Chr.14	101	Chr.14	105
Chr.15	125	Chr.15	134
Chr.16	175	Chr.16	148
Chr.17	92	Chr.17	68
Chr.18	164	Chr.18	140
Chr.19	129	Chr.19	92
Chr.20	102	Chr.20	88
Scaffolds	21	Scaffolds	18

## Sheet: Table S2
Table S2. Data input for QTL mapping at the target region in chromosome 11 using QTL iciMapping (v4.1.0.0).
General information of the population (Gmssp X Hefeng 55) prepared for QTL iciMapping
1	Indicator: 1 for mapping; 2 for simulation
7	Mapping Population Type
1	Mapping Function (1 for Kosambi; 2 for Haldane; 3 for Morgan)
2	Marker Space Type (1 for intervals; 2 for positions)
1	Marker Space Unit(1 for centiMorgan; 2 for Morgan)
20	Number of Chromosomes (or Linkage Groups)
252	Size of the mapping population
1	Number of traits
Phyenotypic data for gmssp
Plant	SSP_type
Plant_1	Gmssp
Plant_2	Gmssp
Plant_3	Gmssp
Plant_4	Gmssp
Plant_5	Gmssp
Plant_6	Gmssp
Plant_7	Gmssp
Plant_8	Gmssp
Plant_9	Gmssp
Plant_10	Gmssp
Plant_11	Gmssp
Plant_12	Gmssp
Plant_13	Gmssp
Plant_14	Gmssp
Plant_15	Gmssp
Plant_16	Gmssp
Plant_17	Gmssp
Plant_18	Gmssp
Plant_19	Gmssp
Plant_20	Gmssp
Plant_21	Gmssp
Plant_22	Gmssp
Plant_23	Gmssp
Plant_24	Gmssp
Plant_25	Gmssp
Plant_26	Gmssp
Plant_27	Gmssp
Plant_28	Gmssp
Plant_29	Gmssp
Plant_30	Gmssp
Plant_31	Gmssp
Plant_32	Gmssp
Plant_33	Gmssp
Plant_34	Gmssp
Plant_35	Gmssp
Plant_36	Gmssp
Plant_37	Gmssp
Plant_38	Gmssp
Plant_39	Gmssp
Plant_40	Gmssp
Plant_41	Gmssp
Plant_42	Gmssp
Plant_43	Gmssp
Plant_44	Gmssp
Plant_45	Gmssp
Plant_46	Gmssp
Plant_47	Gmssp
Plant_48	Gmssp
Plant_49	Gmssp
Plant_50	Gmssp
Plant_51	Gmssp
Plant_52	Gmssp
Plant_53	WT
Plant_54	WT
Plant_55	WT
Plant_56	WT
Plant_57	WT
Plant_58	WT
Plant_59	WT
Plant_60	WT
Plant_61	WT
Plant_62	WT
Plant_63	WT
Plant_64	WT
Plant_65	WT
Plant_66	WT
Plant_67	WT
Plant_68	WT
Plant_69	Gmssp
Plant_70	WT
Plant_71	WT
Plant_72	WT
Plant_73	WT
Plant_74	WT
Plant_75	WT
Plant_76	WT
Plant_77	WT
Plant_78	WT
Plant_79	WT
Plant_80	WT
Plant_81	WT
Plant_82	WT
Plant_83	WT
Plant_84	WT
Plant_85	WT
Plant_86	WT
Plant_87	WT
Plant_88	WT
Plant_89	WT
Plant_90	WT
Plant_91	WT
Plant_92	WT
Plant_93	WT
Plant_94	WT
Plant_95	WT
Plant_96	WT
Plant_97	WT
Plant_98	WT
Plant_99	WT
Plant_100	WT
Plant_101	WT
Plant_102	WT
Plant_103	WT
Plant_104	WT
Plant_105	WT
Plant_106	WT
Plant_107	WT
Plant_108	WT
Plant_109	WT
Plant_110	WT
Plant_111	WT
Plant_112	WT
Plant_113	WT
Plant_114	WT
Plant_115	Gmssp
Plant_116	WT
Plant_117	WT
Plant_118	WT
Plant_119	WT
Plant_120	WT
Plant_121	WT
Plant_122	WT
Plant_123	WT
Plant_124	WT
Plant_125	WT
Plant_126	WT
Plant_127	WT
Plant_128	WT
Plant_129	WT
Plant_130	WT
Plant_131	WT
Plant_132	WT
Plant_133	WT
Plant_134	WT
Plant_135	WT
Plant_136	WT
Plant_137	WT
Plant_138	WT
Plant_139	WT
Plant_140	WT
Plant_141	WT
Plant_142	WT
Plant_143	WT
Plant_144	WT
Plant_145	WT
Plant_146	WT
Plant_147	WT
Plant_148	WT
Plant_149	WT
Plant_150	WT
Plant_151	WT
Plant_152	WT
Plant_153	WT
Plant_154	WT
Plant_155	WT
Plant_156	WT
Plant_157	WT
Plant_158	WT
Plant_159	WT
Plant_160	WT
Plant_161	WT
Plant_162	WT
Plant_163	WT
Plant_164	WT
Plant_165	WT
Plant_166	WT
Plant_167	WT
Plant_168	WT
Plant_169	WT
Plant_170	WT
Plant_171	WT
Plant_172	WT
Plant_173	WT
Plant_174	WT
Plant_175	WT
Plant_176	WT
Plant_177	WT
Plant_178	WT
Plant_179	WT
Plant_180	WT
Plant_181	WT
Plant_182	WT
Plant_183	WT
Plant_184	WT
Plant_185	WT
Plant_186	WT
Plant_187	WT
Plant_188	WT
Plant_189	WT
Plant_190	WT
Plant_191	WT
Plant_192	WT
Plant_193	WT
Plant_194	WT
Plant_195	WT
Plant_196	Gmssp
Plant_197	Gmssp
Plant_198	Gmssp
Plant_199	Gmssp
Plant_200	Gmssp
Plant_201	Gmssp
Plant_202	Gmssp
Plant_203	Gmssp
Plant_204	Gmssp
Plant_205	Gmssp
Plant_206	Gmssp
Plant_207	Gmssp
Plant_208	Gmssp
Plant_209	Gmssp
Plant_210	WT
Plant_211	Gmssp
Plant_212	WT
Plant_213	WT
Plant_214	WT
Plant_215	WT
Plant_216	WT
Plant_217	WT
Plant_218	WT
Plant_219	WT
Plant_220	WT
Plant_221	WT
Plant_222	WT
Plant_223	WT
Plant_224	WT
Plant_225	WT
Plant_226	WT
Plant_227	WT
Plant_228	WT
Plant_229	WT
Plant_230	WT
Plant_231	WT
Plant_232	WT
Plant_233	WT
Plant_234	WT
Plant_235	WT
Plant_236	WT
Plant_237	WT
Plant_238	WT
Plant_239	WT
Plant_240	WT
Plant_241	WT
Plant_242	WT
Plant_243	WT
Plant_244	WT
Plant_245	WT
Plant_246	WT
Plant_247	WT
Plant_248	WT
Plant_249	WT
Plant_250	WT
Plant_251	WT
Plant_252	WT
Marker information.
Marker	Chromosome	Physical position
F5	Chr11	0
F15	Chr11	4.21436
F19	Chr11	10.5409
F53	Chr11	14.8072
F54	Chr11	14.8224
F57	Chr11	15.3507
F85	Chr11	15.3545
F399	Chr11	18.1014
F20	Chr11	19.0154
Genotype data
Marker	Plant_1	Plant_2	Plant_3	Plant_4	Plant_5	Plant_6	Plant_7	Plant_8	Plant_9	Plant_10	Plant_11	Plant_12	Plant_13	Plant_14	Plant_15	Plant_16	Plant_17	Plant_18	Plant_19	Plant_20	Plant_21	Plant_22	Plant_23	Plant_24	Plant_25	Plant_26	Plant_27	Plant_28	Plant_29	Plant_30	Plant_31	Plant_32	Plant_33	Plant_34	Plant_35	Plant_36	Plant_37	Plant_38	Plant_39	Plant_40	Plant_41	Plant_42	Plant_43	Plant_44	Plant_45	Plant_46	Plant_47	Plant_48	Plant_49
F5	0	0	0	0	0	0	1	0	0	1	0	0	0	0	0	0	0	0	0	0	0	0	0	0	1	0	0	0	0	0	0	0	0	0	0	0	0	0	0	0	1	0	0	0	1	0	0	0	0
F15	0	0	0	0	0	0	0	0	0	1	0	0	0	0	0	0	0	0	0	0	0	0	0	0	1	0	0	0	0	0	0	0	0	0	0	0	0	0	0	0	1	0	0	0	1	0	0	0	0
F19	0	0	0	0	0	0	0	0	0	0	0	0	0	0	0	0	0	0	0	0	0	0	0	0	0	0	0	0	0	0	0	0	0	0	0	0	0	0	0	0	1	0	0	0	1	0	0	0	0
F53	0	0	0	0	0	0	0	0	0	0	0	0	0	0	0	0	0	0	0	0	0	0	0	0	0	0	0	0	0	0	0	0	0	0	0	0	0	0	0	0	1	0	0	0	0	0	0	0	0
F54	0	0	0	0	0	0	0	0	0	0	0	0	0	0	0	0	0	0	0	0	0	0	0	0	0	0	0	0	0	0	0	0	0	0	0	0	0	0	0	0	1	0	0	0	0	0	0	0	0
F57	0	0	0	0	0	0	0	0	0	0	0	0	0	0	0	0	0	0	0	0	0	0	0	0	0	0	0	0	0	0	0	0	0	0	0	0	0	0	0	0	1	0	0	0	0	0	0	0	0
F85	0	0	0	0	0	0	0	0	0	0	0	0	0	0	0	0	0	0	0	0	0	0	0	0	0	0	0	0	0	0	0	0	0	0	0	0	0	0	0	0	1	0	0	0	0	0	0	0	0
F399	0	0	0	0	0	0	0	0	0	0	0	0	0	0	0	0	0	0	0	0	0	0	0	0	0	0	0	0	0	0	0	0	0	0	0	0	0	0	0	0	1	0	0	0	0	0	0	0	0
F20	0	0	0	0	0	0	0	0	0	0	0	0	0	0	0	0	0	0	0	0	0	0	0	0	0	0	0	0	0	0	0	0	0	2	0	0	0	0	0	0	0	0	0	0	0	0	0	0	0
Note: The F2 population of Gmssp X Hefeng55 was used. Genotypes of homogenous Gmssp(Hehei 43 background) and Hefeng55 were respectively referred to 0 and 2, while heterozygous genotype was referred to 1.
[truncated: 203 more columns]

## Sheet: Table S3
Table S3. Genetic variations between the Gmssp mutant, WT, and cultivar Hefeng 55 within the target region.
Chromosome	Postion	Reference	Variants	Gmssp bulk	WT bulk	Hefeng 55	Functional annotation by snpEFF
Chr11	1605858	GATCAAAATCACCTTTT	G	G	G	GATCAAAATCACCTTTT	downstream_gene_variant(MODIFIER||666||351|Glyma.11G022300|protein_coding|CODING|Glyma.11G022300
Chr11	1613204	AT	A	AT	AT	A	upstream_gene_variant(MODIFIER||3441||160|Glyma.11G022400|protein_coding|CODING|Glyma.11G022400.
Chr11	1614591	T	C	T	T	C	upstream_gene_variant(MODIFIER||2055||160|Glyma.11G022400|protein_coding|CODING|Glyma.11G022400.
Chr11	1615065	G	T	G	G	T	upstream_gene_variant(MODIFIER||1581||160|Glyma.11G022400|protein_coding|CODING|Glyma.11G022400.
Chr11	1615154	A	G	A	A	G	upstream_gene_variant(MODIFIER||1492||160|Glyma.11G022400|protein_coding|CODING|Glyma.11G022400.
Chr11	1615711	G	T	G	G	T	upstream_gene_variant(MODIFIER||935||160|Glyma.11G022400|protein_coding|CODING|Glyma.11G022400.1
Chr11	1616013	G	GA	G	G	GA	upstream_gene_variant(MODIFIER||632||160|Glyma.11G022400|protein_coding|CODING|Glyma.11G022400.1
Chr11	1616257	G	A	G	G	A	upstream_gene_variant(MODIFIER||389||160|Glyma.11G022400|protein_coding|CODING|Glyma.11G022400.1
Chr11	1616321	A	G	A	A	G	upstream_gene_variant(MODIFIER||325||160|Glyma.11G022400|protein_coding|CODING|Glyma.11G022400.1
Chr11	1616592	T	A	T	T	A	upstream_gene_variant(MODIFIER||54||160|Glyma.11G022400|protein_coding|CODING|Glyma.11G022400.1.
Chr11	1616612	C	T	C	C	T	upstream_gene_variant(MODIFIER||34||160|Glyma.11G022400|protein_coding|CODING|Glyma.11G022400.1.
Chr11	1616827	GA	G	GA	GA	G	5_prime_UTR_variant(MODIFIER||210|c.-210delA|160|Glyma.11G022400|protein_coding|CODING|Glyma.11G
Chr11	1618231	GTTTT	G	GTTTT	GTTTT	G	downstream_gene_variant(MODIFIER||845||168|Glyma.11G022500|protein_coding|CODING|Glyma.11G022500
Chr11	1618240	T	TAAAAAAA	T	T	TAAAAAAA	downstream_gene_variant(MODIFIER||836||168|Glyma.11G022500|protein_coding|CODING|Glyma.11G022500
Chr11	1618275	GA	G	GA	GA	G	downstream_gene_variant(MODIFIER||801||168|Glyma.11G022500|protein_coding|CODING|Glyma.11G022500
Chr11	1619407	ATCTC	A	ATCTC	ATCTC	A	3_prime_UTR_variant(MODIFIER||202|c.*202_*205delGAGA|168|Glyma.11G022500|protein_coding|CODING|G
Chr11	1622387	T	G	T	T	G	upstream_gene_variant(MODIFIER||1629||292|Glyma.11G022600|protein_coding|CODING|Glyma.11G022600.
Chr11	1623374	AAATTGT	A	A	A	A	upstream_gene_variant(MODIFIER||641||292|Glyma.11G022600|protein_coding|CODING|Glyma.11G022600.1
Chr11	1623396	T	A	A	A	A	upstream_gene_variant(MODIFIER||620||292|Glyma.11G022600|protein_coding|CODING|Glyma.11G022600.1
Chr11	1626412	TA	T	T	T	TA	upstream_gene_variant(MODIFIER||4390||224|Glyma.11G022500|protein_coding|CODING|Glyma.11G022500.
Chr11	1628058	C	CA	C	C	CA	downstream_gene_variant(MODIFIER||1800||292|Glyma.11G022600|protein_coding|CODING|Glyma.11G02260
Chr11	1629110	AT	A	AT	AT	A	downstream_gene_variant(MODIFIER||2852||292|Glyma.11G022600|protein_coding|CODING|Glyma.11G02260
Chr11	1629447	CTT	C	CTT	CTT	C	downstream_gene_variant(MODIFIER||3189||292|Glyma.11G022600|protein_coding|CODING|Glyma.11G02260
Chr11	1629870	A	C	A	A	C	downstream_gene_variant(MODIFIER||3611||292|Glyma.11G022600|protein_coding|CODING|Glyma.11G02260
Chr11	1629988	T	C	T	T	C	downstream_gene_variant(MODIFIER||3729||292|Glyma.11G022600|protein_coding|CODING|Glyma.11G02260
Chr11	1630152	GA	G	GA	GA	G	downstream_gene_variant(MODIFIER||3894||292|Glyma.11G022600|protein_coding|CODING|Glyma.11G02260
Chr11	1630262	G	A	G	G	A	downstream_gene_variant(MODIFIER||4003||292|Glyma.11G022600|protein_coding|CODING|Glyma.11G02260
Chr11	1630319	GCCC	G	G	G	GCCC	downstream_gene_variant(MODIFIER||4061||292|Glyma.11G022600|protein_coding|CODING|Glyma.11G02260
Chr11	1630591	A	ATATATCCTTAT	A	A	ATATATCCTTAT	downstream_gene_variant(MODIFIER||4333||292|Glyma.11G022600|protein_coding|CODING|Glyma.11G02260
Chr11	1631171	G	A	G	G	A	downstream_gene_variant(MODIFIER||4912||292|Glyma.11G022600|protein_coding|CODING|Glyma.11G02260
Chr11	1631531	C	G	C	C	G	downstream_gene_variant(MODIFIER||4987||1008|Glyma.11G022700|protein_coding|CODING|Glyma.11G0227
Chr11	1631558	A	T	A	A	T	downstream_gene_variant(MODIFIER||4960||1008|Glyma.11G022700|protein_coding|CODING|Glyma.11G0227
Chr11	1631718	G	C	G	G	C	downstream_gene_variant(MODIFIER||4800||1008|Glyma.11G022700|protein_coding|CODING|Glyma.11G0227
Chr11	1631896	A	G	A	A	G	downstream_gene_variant(MODIFIER||4622||1008|Glyma.11G022700|protein_coding|CODING|Glyma.11G0227
Chr11	1631918	T	C	T	T	C	downstream_gene_variant(MODIFIER||4600||1008|Glyma.11G022700|protein_coding|CODING|Glyma.11G0227
Chr11	1632020	GAATGGCTTTAGAAATTAAAGGATATGTGTCCTCTCCTTTTATATATATAT	G	GAATGGCTTTAGAAATTAAAGGATATGTGTCCTCTCCTTTTATATATATAT	GAATGGCTTTAGAAATTAAAGGATATGTGTCCTCTCCTTTTATATATATAT	G	downstream_gene_variant(MODIFIER||4497||1008|Glyma.11G022700|protein_coding|CODING|Glyma.11G0227
Chr11	1634196	G	T	G	G	T	downstream_gene_variant(MODIFIER||2322||1008|Glyma.11G022700|protein_coding|CODING|Glyma.11G0227
Chr11	1634261	A	T	A	A	T	downstream_gene_variant(MODIFIER||2257||1008|Glyma.11G022700|protein_coding|CODING|Glyma.11G0227
Chr11	1634459	G	T	G	G	T	downstream_gene_variant(MODIFIER||2059||1008|Glyma.11G022700|protein_coding|CODING|Glyma.11G0227
Chr11	1634785	A	C	A	A	C	downstream_gene_variant(MODIFIER||1733||1008|Glyma.11G022700|protein_coding|CODING|Glyma.11G0227
Chr11	1635117	G	GC	G	G	GC	downstream_gene_variant(MODIFIER||1400||1008|Glyma.11G022700|protein_coding|CODING|Glyma.11G0227
Chr11	1635280	TA	T	TA	TA	T	downstream_gene_variant(MODIFIER||1237||1008|Glyma.11G022700|protein_coding|CODING|Glyma.11G0227
Chr11	1637913	C	T	C	C	T	missense_variant(MODERATE|MISSENSE|atG/atA|p.Met587Ile/c.1761G>A|1008|Glyma.11G022700|protein_co
Chr11	1639033	C	A	C	C	A	missense_variant(MODERATE|MISSENSE|cGc/cTc|p.Arg214Leu/c.641G>T|1008|Glyma.11G022700|protein_cod
Chr11	1640515	T	C	T	T	C	5_prime_UTR_premature_start_codon_gain_variant(LOW||||1008|Glyma.11G022700|protein_coding|CODING
Chr11	1640724	G	GTA	G	G	GTA	5_prime_UTR_variant(MODIFIER||1052|c.-392_-393insTA|1008|Glyma.11G022700|protein_coding|CODING|G
Chr11	1641252	G	T	G	G	T	5_prime_UTR_variant(MODIFIER||1579|c.-919C>A|1008|Glyma.11G022700|protein_coding|CODING|Glyma.11
Chr11	1642814	AT	A	AT	AT	A	upstream_gene_variant(MODIFIER||1841||1008|Glyma.11G022700|protein_coding|CODING|Glyma.11G022700
Chr11	1642906	T	G	T	T	G	upstream_gene_variant(MODIFIER||1932||1008|Glyma.11G022700|protein_coding|CODING|Glyma.11G022700
Chr11	1643506	T	G	T	T	G	upstream_gene_variant(MODIFIER||2532||1008|Glyma.11G022700|protein_coding|CODING|Glyma.11G022700
Chr11	1643519	GAAAACAA	G	GAAAACAA	GAAAACAA	G	upstream_gene_variant(MODIFIER||2546||1008|Glyma.11G022700|protein_coding|CODING|Glyma.11G022700
Chr11	1644262	A	G	A	A	G	upstream_gene_variant(MODIFIER||3288||1008|Glyma.11G022700|protein_coding|CODING|Glyma.11G022700
Chr11	1645424	G	T	T	T	T	upstream_gene_variant(MODIFIER||4450||1008|Glyma.11G022700|protein_coding|CODING|Glyma.11G022700
Chr11	1645456	A	G	A	A	G	upstream_gene_variant(MODIFIER||4482||1008|Glyma.11G022700|protein_coding|CODING|Glyma.11G022700
Chr11	1645457	T	C	T	T	C	upstream_gene_variant(MODIFIER||4483||1008|Glyma.11G022700|protein_coding|CODING|Glyma.11G022700
Chr11	1645651	T	TAA	T	T	TAA	upstream_gene_variant(MODIFIER||4678||1008|Glyma.11G022700|protein_coding|CODING|Glyma.11G022700
Chr11	1647067	C	T	C	C	T	upstream_gene_variant(MODIFIER||3591||412|Glyma.11G022800|protein_coding|CODING|Glyma.11G022800.
Chr11	1647340	C	G	C	C	G	upstream_gene_variant(MODIFIER||3318||412|Glyma.11G022800|protein_coding|CODING|Glyma.11G022800.
Chr11	1647910	C	T	C	C	T	upstream_gene_variant(MODIFIER||2748||412|Glyma.11G022800|protein_coding|CODING|Glyma.11G022800.
Chr11	1651114	CTT	C	CTT	CTT	C	upstream_gene_variant(MODIFIER||4981||844|Glyma.11G022900|protein_coding|CODING|Glyma.11G022900.
Chr11	1651334	A	T	A	A	T	upstream_gene_variant(MODIFIER||4762||844|Glyma.11G022900|protein_coding|CODING|Glyma.11G022900.
Chr11	1651339	G	A	G	G	A	upstream_gene_variant(MODIFIER||4757||844|Glyma.11G022900|protein_coding|CODING|Glyma.11G022900.
Chr11	1652554	T	C	T	T	C	missense_variant(MODERATE|MISSENSE|aTc/aCc|p.Ile331Thr/c.992T>C|412|Glyma.11G022800|protein_codi
Chr11	1652691	A	G	A	A	G	missense_variant(MODERATE|MISSENSE|Act/Gct|p.Thr377Ala/c.1129A>G|412|Glyma.11G022800|protein_cod
Chr11	1652806	C	A	C	C	A	3_prime_UTR_variant(MODIFIER||5|c.*5C>A|412|Glyma.11G022800|protein_coding|CODING|Glyma.11G02280
Chr11	1652865	AT	A	AT	AT	A	3_prime_UTR_variant(MODIFIER||65|c.*65delT|412|Glyma.11G022800|protein_coding|CODING|Glyma.11G02
Chr11	1653110	G	A	G	G	A	3_prime_UTR_variant(MODIFIER||309|c.*309G>A|412|Glyma.11G022800|protein_coding|CODING|Glyma.11G0
Chr11	1653862	CT	C	CT	CT	C	upstream_gene_variant(MODIFIER||2233||844|Glyma.11G022900|protein_coding|CODING|Glyma.11G022900.
Chr11	1653866	T	G	T	T	G	upstream_gene_variant(MODIFIER||2230||844|Glyma.11G022900|protein_coding|CODING|Glyma.11G022900.
Chr11	1654020	G	A	G	G	A	upstream_gene_variant(MODIFIER||2076||844|Glyma.11G022900|protein_coding|CODING|Glyma.11G022900.
Chr11	1654036	T	C	T	T	C	upstream_gene_variant(MODIFIER||2060||844|Glyma.11G022900|protein_coding|CODING|Glyma.11G022900.
Chr11	1654370	T	C	T	T	C	upstream_gene_variant(MODIFIER||1726||844|Glyma.11G022900|protein_coding|CODING|Glyma.11G022900.
Chr11	1654574	GTT	G	G	G	G	upstream_gene_variant(MODIFIER||1521||844|Glyma.11G022900|protein_coding|CODING|Glyma.11G022900.
Chr11	1654585	T	C	T	T	C	upstream_gene_variant(MODIFIER||1511||844|Glyma.11G022900|protein_coding|CODING|Glyma.11G022900.
Chr11	1655005	C	T	C	C	T	upstream_gene_variant(MODIFIER||1091||844|Glyma.11G022900|protein_coding|CODING|Glyma.11G022900.
Chr11	1655211	C	CA	C	C	CA	upstream_gene_variant(MODIFIER||884||844|Glyma.11G022900|protein_coding|CODING|Glyma.11G022900.1
Chr11	1655337	AT	A	AT	AT	A	upstream_gene_variant(MODIFIER||758||844|Glyma.11G022900|protein_coding|CODING|Glyma.11G022900.1
Chr11	1655728	G	GA	G	G	GA	upstream_gene_variant(MODIFIER||367||844|Glyma.11G022900|protein_coding|CODING|Glyma.11G022900.1
Chr11	1655746	CA	C	CA	CA	C	upstream_gene_variant(MODIFIER||349||844|Glyma.11G022900|protein_coding|CODING|Glyma.11G022900.1
Chr11	1655795	T	A	T	T	A	upstream_gene_variant(MODIFIER||301||844|Glyma.11G022900|protein_coding|CODING|Glyma.11G022900.1
Chr11	1656860	G	A	A	A	G	upstream_gene_variant(MODIFIER||327||68|Glyma.11G023000|protein_coding|CODING|Glyma.11G023000.1.
Chr11	1659422	T	C	T	T	C	synonymous_variant(LOW|SILENT|tgT/tgC|p.Cys273Cys/c.819T>C|844|Glyma.11G022900|protein_coding|CO
Chr11	1666776	C	A	A	A	A	missense_variant(MODERATE|MISSENSE|Gac/Tac|p.Asp102Tyr/c.304G>T|269|Glyma.11G023200|protein_codi
Chr11	1668503	G	A	G	G	A	upstream_gene_variant(MODIFIER||1244||286|Glyma.11G023200|protein_coding|CODING|Glyma.11G023200.
Chr11	1668575	AT	A	AT	AT	A	upstream_gene_variant(MODIFIER||1317||286|Glyma.11G023200|protein_coding|CODING|Glyma.11G023200.
Chr11	1669167	CA	C	CA	CA	C	upstream_gene_variant(MODIFIER||1909||286|Glyma.11G023200|protein_coding|CODING|Glyma.11G023200.
Chr11	1669846	C	A	C	C	A	3_prime_UTR_variant(MODIFIER||758|c.*631G>T|543|Glyma.11G023300|protein_coding|CODING|Glyma.11G0
Chr11	1670081	C	A	C	C	A	3_prime_UTR_variant(MODIFIER||523|c.*523G>T|543|Glyma.11G023300|protein_coding|CODING|Glyma.11G0
Chr11	1671334	A	G	A	A	G	upstream_gene_variant(MODIFIER||4075||286|Glyma.11G023200|protein_coding|CODING|Glyma.11G023200.
Chr11	1671488	G	A	G	G	A	upstream_gene_variant(MODIFIER||4229||286|Glyma.11G023200|protein_coding|CODING|Glyma.11G023200.
Chr11	1671778	A	G	A	A	G	synonymous_variant(LOW|SILENT|agT/agC|p.Ser400Ser/c.1200T>C|543|Glyma.11G023300|protein_coding|C
Chr11	1672029	C	T	C	C	T	upstream_gene_variant(MODIFIER||4770||286|Glyma.11G023200|protein_coding|CODING|Glyma.11G023200.
Chr11	1674414	T	C	T	T	C	synonymous_variant(LOW|SILENT|tcA/tcG|p.Ser211Ser/c.633A>G|512|Glyma.11G023300|protein_coding|CO
Chr11	1674517	C	T	C	C	T	downstream_gene_variant(MODIFIER||2220||723|Glyma.11G023400|protein_coding|CODING|Glyma.11G02340
Chr11	1674905	G	A	G	G	A	downstream_gene_variant(MODIFIER||1832||723|Glyma.11G023400|protein_coding|CODING|Glyma.11G02340
Chr11	1674926	TAAAAAA	T	TAAAAAA	TAAAAAA	T	downstream_gene_variant(MODIFIER||1810||723|Glyma.11G023400|protein_coding|CODING|Glyma.11G02340
Chr11	1674933	A	T	A	A	T	downstream_gene_variant(MODIFIER||1804||723|Glyma.11G023400|protein_coding|CODING|Glyma.11G02340
Chr11	1675394	A	G	A	A	G	downstream_gene_variant(MODIFIER||1343||723|Glyma.11G023400|protein_coding|CODING|Glyma.11G02340
Chr11	1675728	T	C	T	T	C	5_prime_UTR_variant(MODIFIER||18|c.-18A>G|543|Glyma.11G023300|protein_coding|CODING|Glyma.11G023
Chr11	1675823	A	C	A	A	C	5_prime_UTR_variant(MODIFIER||113|c.-113T>G|543|Glyma.11G023300|protein_coding|CODING|Glyma.11G0
Chr11	1675898	G	C	G	G	C	5_prime_UTR_variant(MODIFIER||188|c.-188C>G|543|Glyma.11G023300|protein_coding|CODING|Glyma.11G0
Chr11	1675996	A	G	A	A	G	upstream_gene_variant(MODIFIER||5||543|Glyma.11G023300|protein_coding|CODING|Glyma.11G023300.1.W
Chr11	1676033	C	A	C	C	A	upstream_gene_variant(MODIFIER||42||543|Glyma.11G023300|protein_coding|CODING|Glyma.11G023300.1.
Chr11	1676080	A	AATAATTAATAATTTT	A	A	AATAATTAATAATTTT	upstream_gene_variant(MODIFIER||90||543|Glyma.11G023300|protein_coding|CODING|Glyma.11G023300.1.
Chr11	1676325	GA	G	GA	GA	G	upstream_gene_variant(MODIFIER||335||543|Glyma.11G023300|protein_coding|CODING|Glyma.11G023300.1
Chr11	1676456	T	G	T	T	G	upstream_gene_variant(MODIFIER||465||543|Glyma.11G023300|protein_coding|CODING|Glyma.11G023300.1
Chr11	1676708	T	C	T	T	C	upstream_gene_variant(MODIFIER||717||543|Glyma.11G023300|protein_coding|CODING|Glyma.11G023300.1
Chr11	1679885	T	A	T	T	A	upstream_gene_variant(MODIFIER||3894||543|Glyma.11G023300|protein_coding|CODING|Glyma.11G023300.
Chr11	1680421	C	A	C	C	A	upstream_gene_variant(MODIFIER||4430||543|Glyma.11G023300|protein_coding|CODING|Glyma.11G023300.
Chr11	1680460	T	A	T	T	A	upstream_gene_variant(MODIFIER||4469||543|Glyma.11G023300|protein_coding|CODING|Glyma.11G023300.
Chr11	1680981	A	T	A	A	T	upstream_gene_variant(MODIFIER||4990||543|Glyma.11G023300|protein_coding|CODING|Glyma.11G023300.
Chr11	1681071	A	T	A	A	T	upstream_gene_variant(MODIFIER||239||723|Glyma.11G023400|protein_coding|CODING|Glyma.11G023400.2
Chr11	1681083	A	G	A	A	G	upstream_gene_variant(MODIFIER||251||723|Glyma.11G023400|protein_coding|CODING|Glyma.11G023400.2
Chr11	1681171	T	G	T	T	G	upstream_gene_variant(MODIFIER||339||723|Glyma.11G023400|protein_coding|CODING|Glyma.11G023400.2
Chr11	1681223	A	G	A	A	G	upstream_gene_variant(MODIFIER||391||723|Glyma.11G023400|protein_coding|CODING|Glyma.11G023400.2
Chr11	1681369	G	A	G	G	A	upstream_gene_variant(MODIFIER||537||723|Glyma.11G023400|protein_coding|CODING|Glyma.11G023400.2
Chr11	1681386	G	A	G	G	A	upstream_gene_variant(MODIFIER||554||723|Glyma.11G023400|protein_coding|CODING|Glyma.11G023400.2
Chr11	1681387	G	A	G	G	A	upstream_gene_variant(MODIFIER||555||723|Glyma.11G023400|protein_coding|CODING|Glyma.11G023400.2
Chr11	1681455	T	G	T	T	G	upstream_gene_variant(MODIFIER||623||723|Glyma.11G023400|protein_coding|CODING|Glyma.11G023400.2
Chr11	1681526	T	G	T	T	G	upstream_gene_variant(MODIFIER||694||723|Glyma.11G023400|protein_coding|CODING|Glyma.11G023400.2
Chr11	1681580	G	A	G	G	A	upstream_gene_variant(MODIFIER||748||723|Glyma.11G023400|protein_coding|CODING|Glyma.11G023400.2
Chr11	1681600	C	G	C	C	G	upstream_gene_variant(MODIFIER||768||723|Glyma.11G023400|protein_coding|CODING|Glyma.11G023400.2
Chr11	1681791	G	A	G	G	A	upstream_gene_variant(MODIFIER||959||723|Glyma.11G023400|protein_coding|CODING|Glyma.11G023400.2
Chr11	1681833	T	C	T	T	C	upstream_gene_variant(MODIFIER||1001||723|Glyma.11G023400|protein_coding|CODING|Glyma.11G023400.
Chr11	1681855	A	G	A	A	G	upstream_gene_variant(MODIFIER||1023||723|Glyma.11G023400|protein_coding|CODING|Glyma.11G023400.
Chr11	1681901	C	T	C	C	T	upstream_gene_variant(MODIFIER||1069||723|Glyma.11G023400|protein_coding|CODING|Glyma.11G023400.
Chr11	1681967	T	A	T	T	A	upstream_gene_variant(MODIFIER||1135||723|Glyma.11G023400|protein_coding|CODING|Glyma.11G023400.
Chr11	1681986	C	G	C	C	G	upstream_gene_variant(MODIFIER||1154||723|Glyma.11G023400|protein_coding|CODING|Glyma.11G023400.
Chr11	1682029	A	C	A	A	C	upstream_gene_variant(MODIFIER||1197||723|Glyma.11G023400|protein_coding|CODING|Glyma.11G023400.
Chr11	1682092	TAAA	T	TAAA	TAAA	T	upstream_gene_variant(MODIFIER||1261||723|Glyma.11G023400|protein_coding|CODING|Glyma.11G023400.
Chr11	1682938	A	G	A	A	G	upstream_gene_variant(MODIFIER||2106||723|Glyma.11G023400|protein_coding|CODING|Glyma.11G023400.
Chr11	1683116	G	A	G	G	A	upstream_gene_variant(MODIFIER||2284||723|Glyma.11G023400|protein_coding|CODING|Glyma.11G023400.
Chr11	1683502	C	T	C	C	T	upstream_gene_variant(MODIFIER||2670||723|Glyma.11G023400|protein_coding|CODING|Glyma.11G023400.
Chr11	1683901	T	C	T	T	C	upstream_gene_variant(MODIFIER||3069||723|Glyma.11G023400|protein_coding|CODING|Glyma.11G023400.
Chr11	1684169	G	A	G	G	A	upstream_gene_variant(MODIFIER||3337||723|Glyma.11G023400|protein_coding|CODING|Glyma.11G023400.
Chr11	1684192	T	G	T	T	G	upstream_gene_variant(MODIFIER||3360||723|Glyma.11G023400|protein_coding|CODING|Glyma.11G023400.
Chr11	1684364	T	G	T	T	G	upstream_gene_variant(MODIFIER||3532||723|Glyma.11G023400|protein_coding|CODING|Glyma.11G023400.
Chr11	1684434	GTT	G	GTT	GTT	G	upstream_gene_variant(MODIFIER||3603||723|Glyma.11G023400|protein_coding|CODING|Glyma.11G023400.
Chr11	1685151	T	G	T	T	G	3_prime_UTR_variant(MODIFIER||34|c.*34A>C|522|Glyma.11G023500|protein_coding|CODING|Glyma.11G023
Chr11	1685159	G	T	G	G	T	3_prime_UTR_variant(MODIFIER||26|c.*26C>A|522|Glyma.11G023500|protein_coding|CODING|Glyma.11G023
Chr11	1685380	G	GC	G	G	GC	splice_region_variant(LOW|||c.1462_1463insG|522|Glyma.11G023500|protein_coding|CODING|Glyma.11G0
Chr11	1685641	G	A	G	G	A	upstream_gene_variant(MODIFIER||4809||723|Glyma.11G023400|protein_coding|CODING|Glyma.11G023400.
Chr11	1685689	T	G	T	T	G	upstream_gene_variant(MODIFIER||4857||723|Glyma.11G023400|protein_coding|CODING|Glyma.11G023400.
Chr11	1685755	C	CAG	C	C	CAG	upstream_gene_variant(MODIFIER||4924||723|Glyma.11G023400|protein_coding|CODING|Glyma.11G023400.
Chr11	1685867	T	C	T	T	C	intron_variant(MODIFIER|||c.1318-249A>G|522|Glyma.11G023500|protein_coding|CODING|Glyma.11G02350
Chr11	1686090	C	T	C	C	T	intron_variant(MODIFIER|||c.1318-472G>A|522|Glyma.11G023500|protein_coding|CODING|Glyma.11G02350
Chr11	1686093	T	C	T	T	C	intron_variant(MODIFIER|||c.1318-475A>G|522|Glyma.11G023500|protein_coding|CODING|Glyma.11G02350
Chr11	1686176	C	T	C	C	T	intron_variant(MODIFIER|||c.1318-558G>A|522|Glyma.11G023500|protein_coding|CODING|Glyma.11G02350
Chr11	1687515	G	GT	G	G	GT	downstream_gene_variant(MODIFIER||4444||290|Glyma.11G023600|protein_coding|CODING|Glyma.11G02360
Chr11	1687613	T	G	T	T	G	downstream_gene_variant(MODIFIER||4347||290|Glyma.11G023600|protein_coding|CODING|Glyma.11G02360
Chr11	1687669	C	T	C	C	T	downstream_gene_variant(MODIFIER||4291||290|Glyma.11G023600|protein_coding|CODING|Glyma.11G02360
Chr11	1688204	T	C	T	T	C	missense_variant(MODERATE|MISSENSE|Att/Gtt|p.Ile321Val/c.961A>G|460|Glyma.11G023500|protein_codi
Chr11	1688879	T	A	T	T	A	downstream_gene_variant(MODIFIER||3081||290|Glyma.11G023600|protein_coding|CODING|Glyma.11G02360
Chr11	1689201	G	A	G	G	A	synonymous_variant(LOW|SILENT|ggC/ggT|p.Gly64Gly/c.192C>T|460|Glyma.11G023500|protein_coding|COD
Chr11	1689527	A	G	A	A	G	upstream_gene_variant(MODIFIER||22||522|Glyma.11G023500|protein_coding|CODING|Glyma.11G023500.1.
Chr11	1689551	T	TA	T	T	TA	upstream_gene_variant(MODIFIER||47||522|Glyma.11G023500|protein_coding|CODING|Glyma.11G023500.1.
Chr11	1689684	G	T	G	G	T	upstream_gene_variant(MODIFIER||179||522|Glyma.11G023500|protein_coding|CODING|Glyma.11G023500.1
Chr11	1689723	A	G	A	A	G	upstream_gene_variant(MODIFIER||218||522|Glyma.11G023500|protein_coding|CODING|Glyma.11G023500.1
Chr11	1690030	T	C	T	T	C	upstream_gene_variant(MODIFIER||525||522|Glyma.11G023500|protein_coding|CODING|Glyma.11G023500.1
Chr11	1690036	TG	T	TG	TG	T	upstream_gene_variant(MODIFIER||532||522|Glyma.11G023500|protein_coding|CODING|Glyma.11G023500.1
Chr11	1690049	T	C	T	T	C	upstream_gene_variant(MODIFIER||544||522|Glyma.11G023500|protein_coding|CODING|Glyma.11G023500.1
Chr11	1690167	T	C	T	T	C	upstream_gene_variant(MODIFIER||662||522|Glyma.11G023500|protein_coding|CODING|Glyma.11G023500.1
Chr11	1690207	T	C	T	T	C	upstream_gene_variant(MODIFIER||702||522|Glyma.11G023500|protein_coding|CODING|Glyma.11G023500.1
Chr11	1690246	T	C	T	T	C	upstream_gene_variant(MODIFIER||741||522|Glyma.11G023500|protein_coding|CODING|Glyma.11G023500.1
Chr11	1690251	CA	C	CA	CA	C	upstream_gene_variant(MODIFIER||747||522|Glyma.11G023500|protein_coding|CODING|Glyma.11G023500.1
Chr11	1690308	G	A	G	G	A	upstream_gene_variant(MODIFIER||803||522|Glyma.11G023500|protein_coding|CODING|Glyma.11G023500.1
Chr11	1690320	T	C	T	T	C	upstream_gene_variant(MODIFIER||815||522|Glyma.11G023500|protein_coding|CODING|Glyma.11G023500.1
Chr11	1690365	C	A	C	C	A	upstream_gene_variant(MODIFIER||860||522|Glyma.11G023500|protein_coding|CODING|Glyma.11G023500.1
Chr11	1690438	T	C	T	T	C	upstream_gene_variant(MODIFIER||933||522|Glyma.11G023500|protein_coding|CODING|Glyma.11G023500.1
Chr11	1690441	T	C	T	T	C	upstream_gene_variant(MODIFIER||936||522|Glyma.11G023500|protein_coding|CODING|Glyma.11G023500.1
Chr11	1690638	T	TA	T	T	TA	upstream_gene_variant(MODIFIER||1134||522|Glyma.11G023500|protein_coding|CODING|Glyma.11G023500.
Chr11	1690664	C	A	C	C	A	upstream_gene_variant(MODIFIER||1159||522|Glyma.11G023500|protein_coding|CODING|Glyma.11G023500.
Chr11	1690685	G	A	G	G	A	upstream_gene_variant(MODIFIER||1180||522|Glyma.11G023500|protein_coding|CODING|Glyma.11G023500.
Chr11	1690703	C	T	C	C	T	upstream_gene_variant(MODIFIER||1198||522|Glyma.11G023500|protein_coding|CODING|Glyma.11G023500.
Chr11	1690716	T	C	T	T	C	upstream_gene_variant(MODIFIER||1211||522|Glyma.11G023500|protein_coding|CODING|Glyma.11G023500.
Chr11	1690721	A	G	A	A	G	upstream_gene_variant(MODIFIER||1216||522|Glyma.11G023500|protein_coding|CODING|Glyma.11G023500.
Chr11	1690732	G	A	G	G	A	upstream_gene_variant(MODIFIER||1227||522|Glyma.11G023500|protein_coding|CODING|Glyma.11G023500.
Chr11	1690750	A	AG	A	A	AG	upstream_gene_variant(MODIFIER||1246||522|Glyma.11G023500|protein_coding|CODING|Glyma.11G023500.
Chr11	1690755	A	G	A	A	G	upstream_gene_variant(MODIFIER||1250||522|Glyma.11G023500|protein_coding|CODING|Glyma.11G023500.
Chr11	1690759	A	G	A	A	G	upstream_gene_variant(MODIFIER||1254||522|Glyma.11G023500|protein_coding|CODING|Glyma.11G023500.
Chr11	1690760	T	A	T	T	A	upstream_gene_variant(MODIFIER||1255||522|Glyma.11G023500|protein_coding|CODING|Glyma.11G023500.
Chr11	1690847	T	C	T	T	C	upstream_gene_variant(MODIFIER||1342||522|Glyma.11G023500|protein_coding|CODING|Glyma.11G023500.
Chr11	1690911	GA	G	GA	GA	G	upstream_gene_variant(MODIFIER||1407||522|Glyma.11G023500|protein_coding|CODING|Glyma.11G023500.
Chr11	1690971	A	C	A	A	C	upstream_gene_variant(MODIFIER||1466||522|Glyma.11G023500|protein_coding|CODING|Glyma.11G023500.
Chr11	1690978	C	T	C	C	T	upstream_gene_variant(MODIFIER||1473||522|Glyma.11G023500|protein_coding|CODING|Glyma.11G023500.
Chr11	1690980	T	C	T	T	C	upstream_gene_variant(MODIFIER||1475||522|Glyma.11G023500|protein_coding|CODING|Glyma.11G023500.
Chr11	1691012	C	G	C	C	G	upstream_gene_variant(MODIFIER||1507||522|Glyma.11G023500|protein_coding|CODING|Glyma.11G023500.
Chr11	1691127	G	GTATGTATA	G	G	GTATGTATA	upstream_gene_variant(MODIFIER||1623||522|Glyma.11G023500|protein_coding|CODING|Glyma.11G023500.
Chr11	1691249	T	A	T	T	A	upstream_gene_variant(MODIFIER||1744||522|Glyma.11G023500|protein_coding|CODING|Glyma.11G023500.
Chr11	1691253	T	C	T	T	C	upstream_gene_variant(MODIFIER||1748||522|Glyma.11G023500|protein_coding|CODING|Glyma.11G023500.
Chr11	1691562	C	T	C	C	T	upstream_gene_variant(MODIFIER||2057||522|Glyma.11G023500|protein_coding|CODING|Glyma.11G023500.
Chr11	1692411	GT	G	GT	GT	G	frameshift_variant(HIGH||aac/|p.Asn210fs/c.629delA|290|Glyma.11G023600|protein_coding|CODING|Gly
Chr11	1692721	T	C	T	T	C	splice_region_variant(LOW|||c.510A>G|290|Glyma.11G023600|protein_coding|CODING|Glyma.11G023600.1
Chr11	1692815	A	G	A	A	G	splice_region_variant(LOW|||c.427T>C|290|Glyma.11G023600|protein_coding|CODING|Glyma.11G023600.1
Chr11	1693142	CG	C	CG	CG	C	upstream_gene_variant(MODIFIER||3638||522|Glyma.11G023500|protein_coding|CODING|Glyma.11G023500.
Chr11	1693297	T	A	T	T	A	upstream_gene_variant(MODIFIER||3792||522|Glyma.11G023500|protein_coding|CODING|Glyma.11G023500.
Chr11	1693820	CATTTT	C	CATTTT	CATTTT	C	frameshift_variant(HIGH||aaaaat/|p.Lys46fs/c.137_141delAAAAT|290|Glyma.11G023600|protein_coding|
Chr11	1693931	C	T	C	C	T	upstream_gene_variant(MODIFIER||4426||522|Glyma.11G023500|protein_coding|CODING|Glyma.11G023500.
Chr11	1694871	C	A	C	C	A	upstream_gene_variant(MODIFIER||2341||1829|Glyma.11G023700|protein_coding|CODING|Glyma.11G023700
Chr11	1694921	A	C	A	A	C	upstream_gene_variant(MODIFIER||2291||1829|Glyma.11G023700|protein_coding|CODING|Glyma.11G023700
Chr11	1695091	AT	A	AT	AT	A	upstream_gene_variant(MODIFIER||2120||1829|Glyma.11G023700|protein_coding|CODING|Glyma.11G023700
Chr11	1695093	ATATATATATATATATATATAT	A	ATATATATATATATATATATAT	ATATATATATATATATATATAT	A	upstream_gene_variant(MODIFIER||2118||1829|Glyma.11G023700|protein_coding|CODING|Glyma.11G023700
Chr11	1695916	C	A	C	C	A	upstream_gene_variant(MODIFIER||1296||1829|Glyma.11G023700|protein_coding|CODING|Glyma.11G023700
Chr11	1696003	G	A	G	G	A	upstream_gene_variant(MODIFIER||1209||1829|Glyma.11G023700|protein_coding|CODING|Glyma.11G023700
Chr11	1696020	TAGAAGC	T	TAGAAGC	TAGAAGC	T	upstream_gene_variant(MODIFIER||1191||1829|Glyma.11G023700|protein_coding|CODING|Glyma.11G023700
Chr11	1696053	A	T	A	A	T	upstream_gene_variant(MODIFIER||1159||1829|Glyma.11G023700|protein_coding|CODING|Glyma.11G023700
Chr11	1696218	T	C	T	T	C	upstream_gene_variant(MODIFIER||994||1829|Glyma.11G023700|protein_coding|CODING|Glyma.11G023700.
Chr11	1696383	C	G	C	C	G	upstream_gene_variant(MODIFIER||829||1829|Glyma.11G023700|protein_coding|CODING|Glyma.11G023700.
Chr11	1696593	G	GTCTGCTTATGATA	G	G	GTCTGCTTATGATA	upstream_gene_variant(MODIFIER||618||1829|Glyma.11G023700|protein_coding|CODING|Glyma.11G023700.
Chr11	1696659	A	G	A	A	G	upstream_gene_variant(MODIFIER||553||1829|Glyma.11G023700|protein_coding|CODING|Glyma.11G023700.
Chr11	1696774	G	A	G	G	A	upstream_gene_variant(MODIFIER||438||1829|Glyma.11G023700|protein_coding|CODING|Glyma.11G023700.
Chr11	1696853	A	C	A	A	C	upstream_gene_variant(MODIFIER||359||1829|Glyma.11G023700|protein_coding|CODING|Glyma.11G023700.
Chr11	1697338	CGCTACTCT	C	CGCTACTCT	CGCTACTCT	C	5_prime_UTR_variant(MODIFIER||57|c.-64_-71delGCTACTCT|1829|Glyma.11G023700|protein_coding|CODING
Chr11	1697463	T	A	T	T	A	missense_variant(MODERATE|MISSENSE|Tca/Aca|p.Ser21Thr/c.61T>A|1829|Glyma.11G023700|protein_codin
Chr11	1698831	C	T	C	C	T	upstream_gene_variant(MODIFIER||3427||290|Glyma.11G023600|protein_coding|CODING|Glyma.11G023600.
Chr11	1699013	G	A	G	G	A	upstream_gene_variant(MODIFIER||3609||290|Glyma.11G023600|protein_coding|CODING|Glyma.11G023600.
Chr11	1699912	TCCCCCCC	T	TCCCCCCC	TCCCCCCC	T	upstream_gene_variant(MODIFIER||4509||290|Glyma.11G023600|protein_coding|CODING|Glyma.11G023600.
Chr11	1699920	C	T	C	C	T	upstream_gene_variant(MODIFIER||4516||290|Glyma.11G023600|protein_coding|CODING|Glyma.11G023600.
Chr11	1699924	C	A	C	C	A	upstream_gene_variant(MODIFIER||4520||290|Glyma.11G023600|protein_coding|CODING|Glyma.11G023600.
Chr11	1700121	C	A	C	C	A	upstream_gene_variant(MODIFIER||4717||290|Glyma.11G023600|protein_coding|CODING|Glyma.11G023600.
Chr11	1700124	T	G	T	T	G	upstream_gene_variant(MODIFIER||4720||290|Glyma.11G023600|protein_coding|CODING|Glyma.11G023600.
Chr11	1700129	C	A	C	C	A	upstream_gene_variant(MODIFIER||4725||290|Glyma.11G023600|protein_coding|CODING|Glyma.11G023600.
Chr11	1700741	A	ATC	A	A	ATC	intron_variant(MODIFIER|||c.1381-433_1381-432insTC|1829|Glyma.11G023700|protein_coding|CODING|Gl
Chr11	1700787	G	A	G	G	A	intron_variant(MODIFIER|||c.1381-388G>A|1829|Glyma.11G023700|protein_coding|CODING|Glyma.11G0237
Chr11	1701767	C	T	C	C	T	splice_region_variant(LOW|||c.1562C>T|1829|Glyma.11G023700|protein_coding|CODING|Glyma.11G023700
Chr11	1701829	C	T	C	C	T	intron_variant(MODIFIER|||c.1562-25C>T|1829|Glyma.11G023700|protein_coding|CODING|Glyma.11G02370
Chr11	1702172	C	T	C	C	T	intron_variant(MODIFIER|||c.1699-109C>T|1829|Glyma.11G023700|protein_coding|CODING|Glyma.11G0237
Chr11	1702304	G	A	G	G	A	synonymous_variant(LOW|SILENT|gtG/gtA|p.Val574Val/c.1722G>A|1829|Glyma.11G023700|protein_coding|
Chr11	1702467	A	G	A	A	G	intron_variant(MODIFIER|||c.1860+25A>G|1829|Glyma.11G023700|protein_coding|CODING|Glyma.11G02370
Chr11	1702973	T	A	T	T	A	intron_variant(MODIFIER|||c.1947+359T>A|1829|Glyma.11G023700|protein_coding|CODING|Glyma.11G0237
Chr11	1703650	T	C	T	T	C	intron_variant(MODIFIER|||c.1948-292T>C|1829|Glyma.11G023700|protein_coding|CODING|Glyma.11G0237
Chr11	1704335	T	TA	T	T	TA	intron_variant(MODIFIER|||c.2122-43_2122-42insA|1829|Glyma.11G023700|protein_coding|CODING|Glyma
Chr11	1704559	A	G	A	A	G	intron_variant(MODIFIER|||c.2274+28A>G|1829|Glyma.11G023700|protein_coding|CODING|Glyma.11G02370
Chr11	1704870	AT	A	AT	AT	A	intron_variant(MODIFIER|||c.2467-30delT|1829|Glyma.11G023700|protein_coding|CODING|Glyma.11G0237
Chr11	1705478	T	A	T	T	A	intron_variant(MODIFIER|||c.2628+247T>A|1829|Glyma.11G023700|protein_coding|CODING|Glyma.11G0237
Chr11	1705919	G	T	G	G	T	intron_variant(MODIFIER|||c.2629-58G>T|1829|Glyma.11G023700|protein_coding|CODING|Glyma.11G02370
Chr11	1705920	A	T	A	A	T	intron_variant(MODIFIER|||c.2629-57A>T|1829|Glyma.11G023700|protein_coding|CODING|Glyma.11G02370
Chr11	1705942	C	T	C	C	T	intron_variant(MODIFIER|||c.2629-35C>T|1829|Glyma.11G023700|protein_coding|CODING|Glyma.11G02370
Chr11	1706361	TGCA	T	TGCA	TGCA	T	intron_variant(MODIFIER|||c.2716-34_2716-32delGCA|1829|Glyma.11G023700|protein_coding|CODING|Gly
Chr11	1707746	T	C	T	T	C	synonymous_variant(LOW|SILENT|aaT/aaC|p.Asn1103Asn/c.3309T>C|1829|Glyma.11G023700|protein_coding
Chr11	1708541	A	G	A	A	G	intron_variant(MODIFIER|||c.3777+237A>G|1829|Glyma.11G023700|protein_coding|CODING|Glyma.11G0237
Chr11	1708652	G	A	G	G	A	intron_variant(MODIFIER|||c.3778-256G>A|1829|Glyma.11G023700|protein_coding|CODING|Glyma.11G0237
Chr11	1708842	T	TAA	T	T	TAA	intron_variant(MODIFIER|||c.3778-65_3778-64insAA|1829|Glyma.11G023700|protein_coding|CODING|Glym
Chr11	1709532	G	A	G	G	A	intron_variant(MODIFIER|||c.4013+112G>A|1829|Glyma.11G023700|protein_coding|CODING|Glyma.11G0237
Chr11	1709682	A	G	A	A	G	intron_variant(MODIFIER|||c.4013+262A>G|1829|Glyma.11G023700|protein_coding|CODING|Glyma.11G0237
Chr11	1709962	A	G	A	A	G	intron_variant(MODIFIER|||c.4014-121A>G|1829|Glyma.11G023700|protein_coding|CODING|Glyma.11G0237
Chr11	1710299	T	C	T	T	C	intron_variant(MODIFIER|||c.4092+138T>C|1829|Glyma.11G023700|protein_coding|CODING|Glyma.11G0237
Chr11	1710576	G	A	G	G	A	intron_variant(MODIFIER|||c.4093-102G>A|1829|Glyma.11G023700|protein_coding|CODING|Glyma.11G0237
Chr11	1711102	G	C	G	G	C	intron_variant(MODIFIER|||c.4376+63G>C|1829|Glyma.11G023700|protein_coding|CODING|Glyma.11G02370
Chr11	1711290	C	CA	C	C	CA	intron_variant(MODIFIER|||c.4376+252_4376+253insA|1829|Glyma.11G023700|protein_coding|CODING|Gly
Chr11	1711525	G	A	G	G	A	intron_variant(MODIFIER|||c.4377-200G>A|1829|Glyma.11G023700|protein_coding|CODING|Glyma.11G0237
Chr11	1711643	A	ATT	A	A	ATT	intron_variant(MODIFIER|||c.4377-81_4377-80insTT|1829|Glyma.11G023700|protein_coding|CODING|Glym
Chr11	1711924	C	CAT	C	C	CAT	intron_variant(MODIFIER|||c.4495-19_4495-18insAT|1829|Glyma.11G023700|protein_coding|CODING|Glym
Chr11	1712314	G	A	G	G	A	upstream_gene_variant(MODIFIER||4942||114|Glyma.11G023800|protein_coding|CODING|Glyma.11G023800.
Chr11	1712656	A	G	A	A	G	upstream_gene_variant(MODIFIER||4600||114|Glyma.11G023800|protein_coding|CODING|Glyma.11G023800.
Chr11	1713011	TTATATA	T	TTATATA	TTATATA	T	upstream_gene_variant(MODIFIER||4244||114|Glyma.11G023800|protein_coding|CODING|Glyma.11G023800.
Chr11	1715117	AT	A	AT	AT	A	3_prime_UTR_variant(MODIFIER||212|c.*212delT|1829|Glyma.11G023700|protein_coding|CODING|Glyma.11
Chr11	1715456	G	A	G	G	A	upstream_gene_variant(MODIFIER||1800||114|Glyma.11G023800|protein_coding|CODING|Glyma.11G023800.
Chr11	1715491	TTGGTTAAATA	T	TTGGTTAAATA	TTGGTTAAATA	T	upstream_gene_variant(MODIFIER||1764||114|Glyma.11G023800|protein_coding|CODING|Glyma.11G023800.
Chr11	1715529	T	C	T	T	C	upstream_gene_variant(MODIFIER||1727||114|Glyma.11G023800|protein_coding|CODING|Glyma.11G023800.
Chr11	1715984	G	GAA	G	G	GAA	upstream_gene_variant(MODIFIER||1271||114|Glyma.11G023800|protein_coding|CODING|Glyma.11G023800.
Chr11	1716254	CATCTCAATA	C	CATCTCAATA	CATCTCAATA	C	upstream_gene_variant(MODIFIER||1001||114|Glyma.11G023800|protein_coding|CODING|Glyma.11G023800.
Chr11	1716462	TTC	T	TTC	TTC	T	upstream_gene_variant(MODIFIER||793||114|Glyma.11G023800|protein_coding|CODING|Glyma.11G023800.1
Chr11	1716521	T	C	T	T	C	upstream_gene_variant(MODIFIER||735||114|Glyma.11G023800|protein_coding|CODING|Glyma.11G023800.1
Chr11	1716745	T	TA	T	T	TA	upstream_gene_variant(MODIFIER||510||114|Glyma.11G023800|protein_coding|CODING|Glyma.11G023800.1
Chr11	1716843	T	C	T	T	C	upstream_gene_variant(MODIFIER||413||114|Glyma.11G023800|protein_coding|CODING|Glyma.11G023800.1
Chr11	1717056	C	T	C	C	T	upstream_gene_variant(MODIFIER||200||114|Glyma.11G023800|protein_coding|CODING|Glyma.11G023800.1
Chr11	1717219	G	A	G	G	A	upstream_gene_variant(MODIFIER||37||114|Glyma.11G023800|protein_coding|CODING|Glyma.11G023800.1.
Chr11	1717242	T	C	T	T	C	upstream_gene_variant(MODIFIER||14||114|Glyma.11G023800|protein_coding|CODING|Glyma.11G023800.1.
Chr11	1717253	G	T	G	G	T	upstream_gene_variant(MODIFIER||3||114|Glyma.11G023800|protein_coding|CODING|Glyma.11G023800.1.W
Chr11	1719980	T	A	T	T	A	upstream_gene_variant(MODIFIER||898||352|Glyma.11G023900|protein_coding|CODING|Glyma.11G023900.1
Chr11	1720403	T	G	T	T	G	upstream_gene_variant(MODIFIER||475||352|Glyma.11G023900|protein_coding|CODING|Glyma.11G023900.1
Chr11	1720815	C	T	C	C	T	upstream_gene_variant(MODIFIER||63||352|Glyma.11G023900|protein_coding|CODING|Glyma.11G023900.1.
Chr11	1722625	C	T	C	C	T	downstream_gene_variant(MODIFIER||2665||114|Glyma.11G023800|protein_coding|CODING|Glyma.11G02380
Chr11	1722663	A	T	A	A	T	downstream_gene_variant(MODIFIER||2703||114|Glyma.11G023800|protein_coding|CODING|Glyma.11G02380
Chr11	1722756	C	A	C	C	A	downstream_gene_variant(MODIFIER||2796||114|Glyma.11G023800|protein_coding|CODING|Glyma.11G02380
Chr11	1723113	A	G	A	A	G	downstream_gene_variant(MODIFIER||3153||114|Glyma.11G023800|protein_coding|CODING|Glyma.11G02380
Chr11	1723323	A	G	A	A	G	downstream_gene_variant(MODIFIER||3363||114|Glyma.11G023800|protein_coding|CODING|Glyma.11G02380
Chr11	1723520	C	CT	C	C	CT	downstream_gene_variant(MODIFIER||3561||114|Glyma.11G023800|protein_coding|CODING|Glyma.11G02380
Chr11	1723530	G	A	G	G	A	downstream_gene_variant(MODIFIER||3570||114|Glyma.11G023800|protein_coding|CODING|Glyma.11G02380
Chr11	1723653	T	G	T	T	G	downstream_gene_variant(MODIFIER||3693||114|Glyma.11G023800|protein_coding|CODING|Glyma.11G02380
Chr11	1723839	A	G	A	A	G	downstream_gene_variant(MODIFIER||3879||114|Glyma.11G023800|protein_coding|CODING|Glyma.11G02380
Chr11	1723881	T	A	T	T	A	downstream_gene_variant(MODIFIER||3921||114|Glyma.11G023800|protein_coding|CODING|Glyma.11G02380
Chr11	1724443	G	T	G	G	T	downstream_gene_variant(MODIFIER||4483||114|Glyma.11G023800|protein_coding|CODING|Glyma.11G02380
Chr11	1724716	A	AG	A	A	AG	downstream_gene_variant(MODIFIER||4757||114|Glyma.11G023800|protein_coding|CODING|Glyma.11G02380
Chr11	1724787	G	T	G	G	T	downstream_gene_variant(MODIFIER||4827||114|Glyma.11G023800|protein_coding|CODING|Glyma.11G02380
Chr11	1725215	G	C	G	G	C	3_prime_UTR_variant(MODIFIER||89|c.*89G>C|352|Glyma.11G023900|protein_coding|CODING|Glyma.11G023
Chr11	1725285	T	G	T	T	G	3_prime_UTR_variant(MODIFIER||159|c.*159T>G|352|Glyma.11G023900|protein_coding|CODING|Glyma.11G0
Chr11	1725567	A	G	A	A	G	downstream_gene_variant(MODIFIER||603||167|Glyma.11G024000|protein_coding|CODING|Glyma.11G024000
Chr11	1725650	G	C	G	G	C	downstream_gene_variant(MODIFIER||520||167|Glyma.11G024000|protein_coding|CODING|Glyma.11G024000
Chr11	1725956	C	CTT	C	C	CTT	downstream_gene_variant(MODIFIER||213||167|Glyma.11G024000|protein_coding|CODING|Glyma.11G024000
Chr11	1726432	A	G	A	A	G	3_prime_UTR_variant(MODIFIER||132|c.*132T>C|167|Glyma.11G024000|protein_coding|CODING|Glyma.11G0
Chr11	1726642	A	AT	A	A	AT	downstream_gene_variant(MODIFIER||1820||167|Glyma.11G024100|protein_coding|CODING|Glyma.11G02410
Chr11	1726956	C	T	C	C	T	downstream_gene_variant(MODIFIER||1507||167|Glyma.11G024100|protein_coding|CODING|Glyma.11G02410
Chr11	1728229	C	A	C	C	A	upstream_gene_variant(MODIFIER||150||167|Glyma.11G024000|protein_coding|CODING|Glyma.11G024000.1
Chr11	1733305	C	A	C	C	A	upstream_gene_variant(MODIFIER||3389||167|Glyma.11G024100|protein_coding|CODING|Glyma.11G024100.
Chr11	1734877	T	C	T	T	C	upstream_gene_variant(MODIFIER||4961||167|Glyma.11G024100|protein_coding|CODING|Glyma.11G024100.
Chr11	1738210	T	C	T	T	C	missense_variant(MODERATE|MISSENSE|Atc/Gtc|p.Ile74Val/c.220A>G|1006|Glyma.11G024300|protein_codi
Chr11	1738654	A	T	A	A	T	downstream_gene_variant(MODIFIER||1664||284|Glyma.11G024400|protein_coding|CODING|Glyma.11G02440
Chr11	1738817	T	A	T	T	A	downstream_gene_variant(MODIFIER||1501||284|Glyma.11G024400|protein_coding|CODING|Glyma.11G02440
Chr11	1739965	T	C	T	T	C	5_prime_UTR_premature_start_codon_gain_variant(LOW||||1006|Glyma.11G024300|protein_coding|CODING
Chr11	1740814	C	A	A	A	A	upstream_gene_variant(MODIFIER||1432||1006|Glyma.11G024300|protein_coding|CODING|Glyma.11G024300
Chr11	1740848	AG	A	A	A	A	upstream_gene_variant(MODIFIER||1467||1006|Glyma.11G024300|protein_coding|CODING|Glyma.11G024300
Chr11	1740866	G	GA	GA	GA	GA	upstream_gene_variant(MODIFIER||1485||1006|Glyma.11G024300|protein_coding|CODING|Glyma.11G024300
Chr11	1740894	C	A	C	C	A	upstream_gene_variant(MODIFIER||1512||1006|Glyma.11G024300|protein_coding|CODING|Glyma.11G024300
Chr11	1741153	AATATATATATATATATATATATATATATATATATATATATATATATATATATATAT	A	A	A	A	upstream_gene_variant(MODIFIER||1772||1006|Glyma.11G024300|protein_coding|CODING|Glyma.11G024300
Chr11	1741434	C	A	C	C	A	upstream_gene_variant(MODIFIER||2052||1006|Glyma.11G024300|protein_coding|CODING|Glyma.11G024300
Chr11	1741665	T	C	T	T	C	upstream_gene_variant(MODIFIER||2283||1006|Glyma.11G024300|protein_coding|CODING|Glyma.11G024300
Chr11	1742317	T	A	T	T	A	missense_variant(MODERATE|MISSENSE|Aat/Tat|p.Asn209Tyr/c.625A>T|284|Glyma.11G024400|protein_codi
Chr11	1743258	T	G	T	T	G	upstream_gene_variant(MODIFIER||3876||1006|Glyma.11G024300|protein_coding|CODING|Glyma.11G024300
Chr11	1743598	A	C	A	A	C	upstream_gene_variant(MODIFIER||4216||1006|Glyma.11G024300|protein_coding|CODING|Glyma.11G024300
Chr11	1743932	C	A	C	C	A	5_prime_UTR_premature_start_codon_gain_variant(LOW||||284|Glyma.11G024400|protein_coding|CODING|
Chr11	1745109	A	G	A	A	G	upstream_gene_variant(MODIFIER||4875||1006|Glyma.11G024300|protein_coding|CODING|Glyma.11G024300
Chr11	1745129	C	T	C	C	T	upstream_gene_variant(MODIFIER||4895||1006|Glyma.11G024300|protein_coding|CODING|Glyma.11G024300
Chr11	1745138	CAT	C	CAT	CAT	C	upstream_gene_variant(MODIFIER||4905||1006|Glyma.11G024300|protein_coding|CODING|Glyma.11G024300
Chr11	1745221	T	A	T	T	A	upstream_gene_variant(MODIFIER||4987||1006|Glyma.11G024300|protein_coding|CODING|Glyma.11G024300
Chr11	1745264	C	A	C	C	A	upstream_gene_variant(MODIFIER||240||137|Glyma.11G024500|protein_coding|CODING|Glyma.11G024500.1
Chr11	1745330	C	T	C	C	T	upstream_gene_variant(MODIFIER||174||137|Glyma.11G024500|protein_coding|CODING|Glyma.11G024500.1
Chr11	1745761	CT	C	CT	CT	C	upstream_gene_variant(MODIFIER||1396||75|Glyma.11G024600|protein_coding|CODING|Glyma.11G024600.1
Chr11	1746036	A	C	A	A	C	upstream_gene_variant(MODIFIER||1122||75|Glyma.11G024600|protein_coding|CODING|Glyma.11G024600.1
Chr11	1755969	GA	G	G	G	G	upstream_gene_variant(MODIFIER||591||119|Glyma.11G024800|protein_coding|CODING|Glyma.11G024800.6
Chr11	1763703	T	A	T	T	A	upstream_gene_variant(MODIFIER||4010||193|Glyma.11G025000|protein_coding|CODING|Glyma.11G025000.
Chr11	1773952	GT	G	G	G	GT	3_prime_UTR_variant(MODIFIER||3|c.*3delA|1077|Glyma.11G025100|protein_coding|CODING|Glyma.11G025
Chr11	1783322	TA	T	T	T	TA	upstream_gene_variant(MODIFIER||4059||1077|Glyma.11G025100|protein_coding|CODING|Glyma.11G025100
Chr11	1798965	CT	C	C	C	CT	upstream_gene_variant(MODIFIER||1486||78|Glyma.11G025400|protein_coding|CODING|Glyma.11G025400.1
Chr11	1813283	G	A	A	A	G	upstream_gene_variant(MODIFIER||2809||224|Glyma.11G025600|protein_coding|CODING|Glyma.11G025600.
Chr11	1816280	CA	C	C	C	C	upstream_gene_variant(MODIFIER||165||355|Glyma.11G025700|protein_coding|CODING|Glyma.11G025700.1
Chr11	1816282	T	G	G	G	T	upstream_gene_variant(MODIFIER||164||355|Glyma.11G025700|protein_coding|CODING|Glyma.11G025700.1
Chr11	1843707	G	C	C	C	C	missense_variant(MODERATE|MISSENSE|Gca/Cca|p.Ala354Pro/c.1060G>C|705|Glyma.11G026100|protein_cod
Chr11	1855827	GTC	G	GTC	GTC	GTC	upstream_gene_variant(MODIFIER||4219||477|Glyma.11G026200|protein_coding|CODING|Glyma.11G026200.
Chr11	1857285	AT	A	A	A	AT	intergenic_region(MODIFIER||||||||||1)
Chr11	1857911	C	CA	CA	CA	C	intergenic_region(MODIFIER||||||||||1)
Chr11	1864278	A	C	C	C	A	downstream_gene_variant(MODIFIER||4381||534|Glyma.11G026300|protein_coding|CODING|Glyma.11G02630
Chr11	1869636	G	T	T	T	G	synonymous_variant(LOW|SILENT|Cga/Aga|p.Arg210Arg/c.628C>A|534|Glyma.11G026300|protein_coding|CO
Chr11	1880649	AGTTT	A	A(Del33)	A/AGTTT[11(Del)/41(G or T)]	AGTTT	frameshift_variant(HIGH||gagttt/|p.Glu380fs/c.1140_1143delGTTT|577|Glyma.11G026400|protein_codin
Chr11	1904147	CT	C	C	C	CT	upstream_gene_variant(MODIFIER||4236||1454|Glyma.11G026700|protein_coding|CODING|Glyma.11G026700
Chr11	1904549	C	CA	CA	CA	C	upstream_gene_variant(MODIFIER||3834||1454|Glyma.11G026700|protein_coding|CODING|Glyma.11G026700
Chr11	1906747	TG	T	T	T	T	upstream_gene_variant(MODIFIER||1636||1454|Glyma.11G026700|protein_coding|CODING|Glyma.11G026700
Chr11	1934942	G	C	C	C	G	upstream_gene_variant(MODIFIER||866||475|Glyma.11G027000|protein_coding|CODING|Glyma.11G027000.1
Chr11	1962717	G	C	C	C	G	downstream_gene_variant(MODIFIER||841||723|Glyma.11G027200|protein_coding|CODING|Glyma.11G027200
Chr11	1970906	G	C	C	C	G	upstream_gene_variant(MODIFIER||3157||261|Glyma.11G027400|protein_coding|CODING|Glyma.11G027400.
Chr11	1970985	A	AAAAAAATATATAT	AAAAAAATATATAT	AAAAAAATATATAT	A	upstream_gene_variant(MODIFIER||3077||261|Glyma.11G027400|protein_coding|CODING|Glyma.11G027400.
Chr11	1971713	G	GAT	GAT	GAT	G	upstream_gene_variant(MODIFIER||2349||261|Glyma.11G027400|protein_coding|CODING|Glyma.11G027400.
Chr11	1971741	G	A	A	A	G	upstream_gene_variant(MODIFIER||2322||261|Glyma.11G027400|protein_coding|CODING|Glyma.11G027400.
Chr11	1971923	G	T	T	T	G	upstream_gene_variant(MODIFIER||2140||261|Glyma.11G027400|protein_coding|CODING|Glyma.11G027400.
Chr11	1972060	T	G	G	G	T	upstream_gene_variant(MODIFIER||2003||261|Glyma.11G027400|protein_coding|CODING|Glyma.11G027400.
Chr11	1972176	ATGATTTT	A	A	A	ATGATTTT	upstream_gene_variant(MODIFIER||1886||261|Glyma.11G027400|protein_coding|CODING|Glyma.11G027400.1
Chr11	1972187	TAAA	T	T	T	TAAA	upstream_gene_variant(MODIFIER||1875||261|Glyma.11G027400|protein_coding|CODING|Glyma.11G027400.1
Chr11	1972662	T	G	G	G	T	upstream_gene_variant(MODIFIER||1401||261|Glyma.11G027400|protein_coding|CODING|Glyma.11G027400.1

## Sheet: Table S4
Table S4. Genes expression in the Gmssp target region using the RNAseq-workflow pipeline.
Gene	ssp_STM1	ssp_STM2	ssp_STM3	WT_STM1	WT_STM2	WT_STM3	WT_STM4	ssp_PV1	ssp_PV2	WT_PV1	ssp_PE1	ssp_PE2	ssp_PE3	ssp_PE4	ssp_PE5	WT_PE1	WT_PE2	WT_PE3	WT_PE4	WT_PE5	ssp_AS1	ssp_AS2	ssp_AS3	ssp_AS4	WT_AS1	WT_AS2	WT_AS3	WT_AS4	DEL1	DEL2	WT1	WT2	ssp_LF1	ssp_LF2	ssp_LF3	WT_LF1	WT_LF2	ssp_LF4	ssp_LF5	ssp_LF6	WT_LF3	ssp_LF_M	WT_LF	ssp_BSA	WT_BSA
Glyma.11G022900	282	96	513	524	797	603	342	415	293	598	330	331	392	325	353	110	540	443	469	465	700	597	673	658	721	699	699	799	240	263	400	347	34	22	17	165	157	224	180	271	276	80	160	540	392
Glyma.11G023000	0	0	199	149	308	45	18	5	48	91	51	71	63	162	98	0	114	63	30	159	104	35	119	76	88	172	172	283	28	30	88	71	0	0	0	20	0	48	18	28	0	10	30	114	63
Glyma.11G023200	2462	1154	915	2936	2749	895	729	450	2601	1883	354	529	384	1008	460	7064	1160	2895	1340	2315	1427	1845	854	1050	1609	686	686	838	328	372	739	358	78	73	210	515	259	256	422	515	207	362	695	1160	384
Glyma.11G023400	65	35	121	112	181	154	112	117	147	122	86	76	64	217	141	60	162	128	140	145	161	134	152	201	136	149	149	185	40	45	124	63	7	4	24	61	25	65	104	136	16	40	43	162	64
Glyma.11G023500	410	152	340	426	537	454	444	564	814	498	540	529	304	587	527	477	357	368	496	455	559	452	567	645	448	548	548	537	728	606	302	325	239	160	202	279	245	360	408	450	211	284	260	357	304
Glyma.11G023700	451	189	555	494	754	556	510	650	517	659	871	758	517	768	717	317	614	499	463	524	966	564	803	945	854	1001	1001	1042	0	0	601	387	659	372	269	713	788	1144	917	1166	682	715	813	614	517
Glyma.11G023900	984	520	1758	941	1642	2432	2005	874	609	1178	573	823	1925	2107	1949	236	2410	940	1564	1645	3171	3047	3452	3678	2863	2972	2972	3512	0	1	880	580	127	148	102	416	488	1569	1814	2180	1899	576	1551	2410	1925
Glyma.11G024000	149	95	136	89	260	228	238	1913	457	325	419	225	349	242	275	155	277	131	97	65	1264	1614	931	842	1106	731	731	755	0	0	482	449	2367	1095	2952	569	1052	229	403	457	157	467	420	277	349
Glyma.11G024100	197	97	346	1013	1630	1393	307	3501	240	656	3374	826	532	222	589	522	697	756	1519	440	492	896	794	439	688	1101	1101	1133	2	0	1850	1600	3439	2004	2499	2693	2001	640	843	873	182	669	1959	697	532
Glyma.11G024300	6	9	33	33	55	59	28	29	9	50	9	10	52	7	6	11	134	42	36	33	452	406	288	396	489	312	312	334	0	1	69	35	18	8	1	39	49	48	38	56	42	16	32	134	52
Glyma.11G024500	0	0	6	0	8	0	0	3	0	11	0	0	0	3	3	17	11	6	6	8	6	11	6	11	8	86	86	70	0	0	3	3	11	6	11	6	17	8	6	18	6	14	8	11	0
Glyma.11G024700	135	66	162	113	122	199	167	137	356	116	196	207	148	412	318	166	176	88	155	191	260	160	350	443	198	328	328	358	0	0	160	86	25	21	37	108	76	219	221	315	129	281	306	176	148
Glyma.11G024900	977	538	1125	948	1248	1449	1819	1052	640	771	786	627	1176	839	1037	567	2055	1067	1248	1000	1487	1578	1208	1455	1516	1094	1094	1298	6	2	987	721	892	1325	1393	786	1106	1800	2016	1734	2384	1426	1937	2055	1176
Glyma.11G025000	5	0	0	5	5	72	28	23	0	5	26	7	65	7	79	0	89	0	114	7	133	37	70	136	33	65	65	42	0	0	42	26	26	7	51	16	26	51	61	199	42	30	35	89	65
Glyma.11G025100	161	70	244	369	497	227	185	331	254	431	528	300	170	253	330	126	350	417	253	284	298	252	333	347	388	334	334	324	0	0	137	72	26	21	55	201	110	164	130	237	97	106	109	350	170
Glyma.11G025200	126	23	34	88	77	44	12	657	150	103	1276	258	85	150	444	252	116	27	94	89	55	50	106	129	55	92	92	95	0	0	30	7	32	9	69	32	34	41	89	81	21	46	34	116	85
Glyma.11G025300	949	222	668	727	698	549	615	899	971	840	1074	969	571	1059	1222	754	506	592	751	1067	488	425	444	471	447	398	398	436	0	0	243	129	117	112	140	232	185	317	405	434	136	364	441	506	571
Glyma.11G025600	1	1	23	1	1	1	0	90	0	10	101	14	12	38	196	0	8	5	4	4	0	0	1	0	0	31	31	8	0	0	4	1	4	4	0	3	1	0	0	4	0	1	0	8	12
Glyma.11G025700	1540	471	265	1703	2374	389	252	1610	2109	5051	2402	1579	384	308	267	1237	334	2963	317	356	1874	2523	326	349	1694	404	404	477	0	0	435	274	208	166	126	716	1512	171	170	183	254	96	212	334	384
Glyma.11G025800	76	34	59	64	89	53	96	125	79	87	142	223	81	163	206	79	66	51	76	74	140	183	68	66	138	62	62	49	0	0	74	34	19	6	34	51	68	25	45	70	76	21	57	66	81
Glyma.11G026000	380	119	267	326	395	335	296	621	530	328	498	411	344	394	419	436	428	368	296	334	309	364	338	297	332	312	312	401	0	0	397	398	1462	1608	1174	855	1229	663	677	624	736	752	863	428	344
Glyma.11G026400	60	24	80	314	503	158	175	74	84	305	122	113	103	127	120	166	520	378	151	291	203	140	187	236	441	347	347	332	0	1	276	179	69	45	92	168	154	132	130	132	135	81	220	520	103
Glyma.11G026500	1706	439	892	732	1418	1748	2235	1040	1409	819	925	977	1175	1061	1366	1581	1435	1157	1681	1249	1514	1453	1352	1534	1115	890	890	1116	0	0	859	708	587	827	1059	715	1032	1089	1701	1197	1401	840	1166	1435	1175
Glyma.11G026600	489	99	397	413	443	424	436	564	508	592	433	378	1030	456	494	356	499	309	429	420	704	638	650	643	534	425	424	516	0	0	338	247	255	155	272	205	313	327	442	505	380	337	515	499	1030
Glyma.11G026700	110	28	158	123	219	164	160	146	132	167	118	116	298	187	197	33	151	84	120	126	474	264	433	475	379	411	411	465	0	0	78	42	13	12	10	46	31	97	90	126	37	47	72	151	298
Glyma.11G026800	789	347	302	245	289	361	427	694	271	614	117	244	184	326	318	146	147	202	221	550	90	333	623	389	178	1254	1254	1413	0	1	113	59	197	143	89	137	149	452	418	299	189	349	318	147	184
Glyma.11G026900	234	111	198	354	515	297	319	346	386	198	190	263	201	359	325	238	227	295	274	245	192	251	309	225	311	267	267	281	0	0	333	190	240	103	196	247	266	399	405	430	130	246	297	227	201
Glyma.11G027000	2141	925	2698	4174	5860	2601	3070	2620	2333	2741	1889	1549	4145	2481	4516	1772	7361	4374	3513	3559	2878	3207	4649	3334	3441	3450	3450	4221	0	0	1462	842	106	41	357	459	339	327	478	802	173	747	2030	7361	4145
Glyma.11G027100	232	31	78	97	122	161	132	1430	754	441	1370	708	423	675	753	1618	569	256	491	373	2691	2351	2302	3112	1801	2216	2216	2285	0	0	807	623	1787	1647	1703	996	1259	1902	1937	1962	1374	2825	1344	569	423
Glyma.11G027200	653	192	549	517	683	713	577	890	626	692	1137	1010	686	934	1056	366	694	392	724	459	1736	1160	1908	2449	957	1388	1388	1478	11	3	443	309	620	421	469	553	594	810	866	1052	615	680	672	694	686
Glyma.11G027400	128	35	233	207	113	149	138	2111	187	499	1613	565	1294	444	1351	105	382	143	332	664	127	463	201	174	307	460	460	493	0	0	458	292	1368	539	816	460	203	164	169	272	55	1646	1005	382	1294
Glyma.11G027500	60	29	177	102	161	178	211	114	45	76	67	53	151	93	114	47	297	101	184	136	317	266	371	462	236	220	220	255	0	0	278	211	10	13	45	104	80	36	45	104	226	32	134	297	151
Glyma.11G027700	31	43	20	67	76	107	75	380	8	43	73	169	18	178	198	240	40	340	613	598	24	66	88	12	98	187	187	352	0	0	11	2	0	8	0	0	3	2	2	2	0	2	27	40	18
Glyma.11G027800	547	192	492	329	756	896	847	993	727	411	799	540	480	675	661	471	514	380	975	546	957	846	1089	1204	722	1013	1013	1006	850	804	959	857	761	594	593	1084	1938	2650	2786	2438	2913	560	1118	514	480
Glyma.11G028100	126	68	112	89	173	174	221	149	127	122	84	63	142	116	96	104	150	141	191	106	785	364	593	1145	350	187	187	194	244	251	376	318	145	160	85	165	207	200	162	319	671	88	322	150	142
Glyma.11G028200	269	76	72	522	689	96	51	1253	653	290	358	165	58	119	109	715	100	504	138	153	160	224	99	63	300	146	146	138	1573	769	282	545	5596	3627	2333	1418	2486	310	380	316	108	1552	161	100	58
Glyma.11G028400	291	91	126	228	448	268	201	331	625	315	314	345	192	393	206	362	200	397	154	275	173	172	258	239	189	468	468	475	105	103	129	82	240	229	193	146	200	96	139	113	58	93	101	200	192
Glyma.11G028500	240	140	469	629	713	389	280	417	247	541	586	523	453	508	496	298	837	692	619	739	449	660	638	534	763	741	741	842	467	441	670	537	265	205	272	563	404	709	678	857	458	576	687	837	453
Note: Data in this table represent the reads yielded through analysis of RNA seq data using the RNAseq-workflow pipeline.

## Sheet: Table  S5
Table S5. Markers used for fine-mapping and functional analysis of Gmssp.
Maker name	Make Type	Position	Application	Forward primer（5‘-3’）	Reverse primer（3‘-5’）
F5	Indel, 7 bp	Chr11:70531	Mapping for Gmssp	AGGAGCAATAATGGAGATGAAGA	TCACGCTGTCCTTTCTCCTT
F15	Indel, 20bp	Chr11:491989	Mapping for Gmssp	AGAGCAGAAACAAGTGTGACT	AGAGGAATCAGATCACCGCT
F19	Indel, 12 bp	Chr11:1124749	Mapping for Gmssp	AGCCCCATTCGTTTTGTGAA	AACTAGGTGTGTGGCCAAAA
F20	Indel, 10 bp	Chr11:1972173	Mapping for Gmssp/T7	AATGGGAAGAGAAATGCTAGTGA	CAAACAGGCGCTCTTGATGA
F53	Indel, 9 bp	Chr11:1551526	Mapping for Gmssp	ATAATGCCAATGGACAAACT	TCTCTGCTAGACCCCCCAAGTGCGG
F54	Indel, bp 29	Chr11:1553151	Mapping for Gmssp	TCTTTGACCCTTCTTATTGT	CATTTCAGGCATTTGTCAGG
F57	Indel, 16 bp	Chr11:1605859	Mapping for Gmssp	TACATCCCCGATTCATAATAAAACT	GGTAGCGTCAACAACTTCCA
F85	Indel, 7 bp	Chr11:1643520	Mapping for Gmssp	TTTCTACTTTCTATGCCCAA	GTATGTATTTAGCCTCGTTT
F399	Indel, 4 bp	Chr11:1880650	Mapping for Gmssp/T7	TCTCCCTAATGCATTCAATGAAC	ACAAATATGAGTGAAGTGCTGTG
F20	Indel, 10 bp	Chr11:1972173	Mapping for Gmssp/T7	AATGGGAAGAGAAATGCTAGTGA	CAAACAGGCGCTCTTGATGA
T7-1	Presence/absance	Chr11:1726926	Mapping for T7	CGAAGGAGACACATATATAATACCAGTCGA	GGCCTGGAGATTCTGGCATT
T7-5	Presence/absance	Chr11:1996630	Mapping for T7	CGTATCCTTCTTGAGGAATG	GGATCATGTAGAGGAGAGCGAG

## Sheet: Table S6
Table S6. Enrichment of key pathways among different WGCNA modules.
Gene	Pathway	Module
Glyma.06G084800	APC	yellow
Glyma.09G074200	APC	yellow
Glyma.09G140800	APC	yellow
Glyma.10G156500	APC	yellow
Glyma.13G173500	auxin	yellow
Glyma.16G175200	auxin	yellow
Glyma.09G256800	BR	yellow
Glyma.13G104700	CK	yellow
Glyma.14G205600	CK	yellow
Glyma.01G181800	GA	yellow
Glyma.03G021200	GA	yellow
Glyma.03G143700	GA	yellow
Glyma.04G035500	GA	yellow
Glyma.04G110400	GA	yellow
Glyma.05G233200	GA	yellow
Glyma.06G035300	GA	yellow
Glyma.06G202300	GA	yellow
Glyma.07G089800	GA	yellow
Glyma.08G109900	GA	yellow
Glyma.08G140600	GA	yellow
Glyma.10G203500	GA	yellow
Glyma.11G062600	GA	yellow
Glyma.11G093100	GA	yellow
Glyma.13G285300	GA	yellow
Glyma.13G361700	GA	yellow
Glyma.16G008600	GA	yellow
Glyma.16G089700	GA	yellow
Glyma.16G149300	GA	yellow
Glyma.18G080300	GA	yellow
Glyma.06G143100	APC	red
Glyma.06G215200	BR	red
Glyma.07G194300	GA	red
Glyma.09G149200	GA	red
Glyma.10G092500	GA	red
Glyma.11G060100	GA	red
Glyma.11G060200	GA	red
Glyma.11G228900	GA	red
Glyma.17G134100	GA	red
Glyma.17G134200	GA	red
Glyma.17G205300	GA	red
Glyma.17G054500	CK	purple
Glyma.17G228700	CK	purple
Glyma.03G030800	GA	purple
Glyma.03G031000	GA	purple
Glyma.13G035600	GA	purple
Glyma.14G157400	GA	purple
Glyma.16G090000	GA	purple
Glyma.20G007000	GA	purple
Glyma.07G196500	APC	pink
Glyma.02G051600	BR	pink
Glyma.03G133300	CK	pink
Glyma.19G135100	CK	pink
Glyma.01G181900	GA	pink
Glyma.02G156100	GA	pink
Glyma.03G113200	GA	pink
Glyma.03G154700	GA	pink
Glyma.04G244200	GA	pink
Glyma.05G220500	GA	pink
Glyma.08G327100	GA	pink
Glyma.10G123000	GA	pink
Glyma.15G211300	GA	pink
Glyma.18G028300	GA	pink
Glyma.19G157000	GA	pink
Glyma.20G148000	GA	pink
Glyma.11G108300	GA	lightcyan
Glyma.12G138100	GA	lightcyan
Glyma.19G014800	GA	lightcyan
Glyma.03G197600	APC	brown
Glyma.04G231500	APC	brown
Glyma.05G059600	APC	brown
Glyma.06G133600	APC	brown
Glyma.06G214900	APC	brown
Glyma.08G016100	APC	brown
Glyma.11G032800	APC	brown
Glyma.14G019100	APC	brown
Glyma.19G195500	APC	brown
Glyma.20G084500	APC	brown
Glyma.01G169200	GA	brown
Glyma.07G033800	GA	brown
Glyma.08G243600	GA	brown
Glyma.08G350800	GA	brown
Glyma.06G091400	APC	black
Glyma.06G243300	APC	black
Glyma.12G064400	APC	black
Glyma.19G121700	APC	black
Glyma.08G054700	auxin	black
Glyma.05G210000	BR	black
Glyma.02G256800	GA	black
Glyma.13G371400	GA	black
Note:APC, APC involved ubiquitin mediated proteolysis; CK,cytokinin; GA, gibberellin; BR, brassinosteroid.

## Sheet: Table S7
Table S7. Functional annotation of the MEsaddlebrown module.
Gene	Gene ontology	Hub gene	Functional annotation
Glyma.01G054600
Glyma.01G118500
Glyma.01G118600		+
Glyma.01G219900	GO:0004357,GO:0042398		glutamate-cysteine ligase
Glyma.02G091800		+	ENTH/VHS family protein
Glyma.02G183700			ARM repeat superfamily protein
Glyma.02G183800			cytochrome P450, family 714, subfamily A, polypeptide 2
Glyma.04G201600	GO:0004553,GO:0005975		beta glucosidase 12
Glyma.06G038000	GO:0016787,GO:0008152		alpha/beta-Hydrolases superfamily protein
Glyma.06G286900			S-locus lectin protein kinase family protein
Glyma.07G116900	GO:0003756,GO:0016671,GO:0055114,GO:0005783		endoplasmic reticulum oxidoreductins 2
Glyma.07G159000			Kinesin motor family protein
Glyma.07G167700			NAD(P)-linked oxidoreductase superfamily protein
Glyma.08G153000
Glyma.08G197900	GO:0003676,GO:0004386,GO:0005524		P-loop containing nucleoside triphosphate hydrolases superfamily protein
Glyma.09G107500
Glyma.09G184300	GO:0003700,GO:0043565,GO:0006355,GO:0004372,GO:0006544,GO:0006563	+	TGACG motif-binding factor 6
Glyma.10G060400			acyl activating enzyme 5
Glyma.10G061600
Glyma.11G067000	GO:0005515		SET domain-containing protein
Glyma.11G173300
Glyma.12G192300			Exostosin family protein
Glyma.14G103900			nodulin MtN21 /EamA-like transporter family protein
Glyma.14G127500	GO:0005524		pyruvate dehydrogenase kinase
Glyma.15G021400	GO:0004672,GO:0005524,GO:0006468,GO:0005515		Leucine-rich repeat transmembrane protein kinase protein
Glyma.15G021700	GO:0004672,GO:0005524,GO:0006468	+	Leucine-rich repeat protein kinase family protein
Glyma.15G030500
Glyma.15G115300	GO:0004869	+	Cystatin/monellin superfamily protein
Glyma.15G228800	GO:0005515		UBX domain-containing protein
Glyma.15G228900	GO:0005515		UBX domain-containing protein
Glyma.15G240300
Glyma.16G005100
Glyma.16G098700		+	DNAJ heat shock N-terminal domain-containing protein
Glyma.17G155500	GO:0003777,GO:0005524,GO:0008017,GO:0007018		ATP binding microtubule motor family protein
Glyma.17G214100	GO:0004672,GO:0005524,GO:0006468,GO:0030247	+	Protein kinase superfamily protein
Glyma.17G214200	GO:0004672,GO:0005524,GO:0006468	+	Protein kinase superfamily protein
Glyma.17G214400	GO:0004672,GO:0005524,GO:0006468,GO:0030247		Protein kinase superfamily protein
Glyma.18G090100			0
Glyma.18G111700			nuclear encoded CLP protease 5
Glyma.18G157400	GO:0000166,GO:0003677,GO:0003887,GO:0006260,GO:0005507,GO:0016491,GO:0055114	+	DNA polymerase epsilon catalytic subunit
Glyma.18G246100	GO:0046983		basic helix-loop-helix (bHLH) DNA-binding superfamily protein
Glyma.19G011300	GO:0016020		nodulin MtN21 /EamA-like transporter family protein
Glyma.19G015400
Glyma.19G026700
Glyma.19G085200	GO:0004190,GO:0006508		Major facilitator superfamily protein
Glyma.19G169800	GO:0006886	+	ENTH/VHS/GAT family protein
Glyma.20G021300			0
Glyma.20G064300			RNI-like superfamily protein
Glyma.20G082600			nodulin MtN21 /EamA-like transporter family protein
Glyma.20G082700	GO:0016021		Nodulin MtN3 family protein
Note: Hubgene was extracted using cytoHubba built in Cytoscape (Chin et al., 2014).

## Sheet: Table  S8
Table S8. Enrichment of key pathways among the DEGs in different tissues.
Gene	Pathway	Stem	Pulvinus	Petiole	Apical meristem	Leaf
						T7	V4	V8
Glyma.10G156500	APC	1	0	1	1	1	0	0
Glyma.19G236800	APC	1	0	0	0	0	0	0
Glyma.03G172500	APC	0	0	1	1	1	0	1
Glyma.15G040400	APC	0	0	1	1	1	0	1
Glyma.04G021200	APC	0	0	1	1	0	0	1
Glyma.05G059600	APC	0	0	1	1	0	0	1
Glyma.09G001600	APC	0	0	1	1	0	0	1
Glyma.13G343300	APC	0	0	1	1	0	0	1
Glyma.16G194500	APC	0	0	1	1	0	0	1
Glyma.05G204000	APC	0	0	1	1	0	0	0
Glyma.08G267400	APC	0	0	1	1	0	0	0
Glyma.10G049100	APC	0	0	1	1	0	0	0
Glyma.13G136900	APC	0	0	1	1	0	0	0
Glyma.15G031100	APC	0	0	1	1	0	0	0
Glyma.18G245000	APC	0	0	1	1	0	0	0
Glyma.18G275200	APC	0	0	1	1	0	0	0
Glyma.20G191600	APC	0	0	1	0	1	1	1
Glyma.16G194600	APC	0	0	1	0	1	1	0
Glyma.01G210200	APC	0	0	1	0	0	0	1
Glyma.02G020000	APC	0	0	1	0	0	0	1
Glyma.05G058300	APC	0	0	1	0	0	0	1
Glyma.06G084800	APC	0	0	1	0	0	0	1
Glyma.06G133600	APC	0	0	1	0	0	0	1
Glyma.08G095600	APC	0	0	1	0	0	0	1
Glyma.12G224200	APC	0	0	1	0	0	0	1
Glyma.17G140700	APC	0	0	1	0	0	0	1
Glyma.01G188900	APC	0	0	1	0	0	0	0
Glyma.02G238400	APC	0	0	1	0	0	0	0
Glyma.03G250100	APC	0	0	1	0	0	0	0
Glyma.05G140200	APC	0	0	1	0	0	0	0
Glyma.06G243300	APC	0	0	1	0	0	0	0
Glyma.08G055900	APC	0	0	1	0	0	0	0
Glyma.09G074200	APC	0	0	1	0	0	0	0
Glyma.09G140800	APC	0	0	1	0	0	0	0
Glyma.11G053300	APC	0	0	1	0	0	0	0
Glyma.11G121300	APC	0	0	1	0	0	0	0
Glyma.12G064400	APC	0	0	1	0	0	0	0
Glyma.13G002800	APC	0	0	1	0	0	0	0
Glyma.13G277400	APC	0	0	1	0	0	0	0
Glyma.14G178400	APC	0	0	1	0	0	0	0
Glyma.14G207300	APC	0	0	1	0	0	0	0
Glyma.15G237300	APC	0	0	1	0	0	0	0
Glyma.19G121700	APC	0	0	1	0	0	0	0
Glyma.02G143200	APC	0	0	0	1	1	1	1
Glyma.02G224100	APC	0	0	0	1	1	1	1
Glyma.03G148100	APC	0	0	0	1	1	1	1
Glyma.05G188700	APC	0	0	0	1	1	1	1
Glyma.07G057300	APC	0	0	0	1	1	1	1
Glyma.08G227400	APC	0	0	0	1	1	1	1
Glyma.09G140600	APC	0	0	0	1	1	1	1
Glyma.10G031200	APC	0	0	0	1	1	1	1
Glyma.10G133500	APC	0	0	0	1	1	1	1
Glyma.11G095700	APC	0	0	0	1	1	1	1
Glyma.12G021800	APC	0	0	0	1	1	1	1
Glyma.12G065400	APC	0	0	0	1	1	1	1
Glyma.13G147000	APC	0	0	0	1	1	1	1
Glyma.13G321600	APC	0	0	0	1	1	1	1
Glyma.13G334300	APC	0	0	0	1	1	1	1
Glyma.14G190800	APC	0	0	0	1	1	1	1
Glyma.15G040200	APC	0	0	0	1	1	1	1
Glyma.19G151400	APC	0	0	0	1	1	1	1
Glyma.11G178200	APC	0	0	0	1	1	1	0
Glyma.12G074500	APC	0	0	0	1	1	1	0
Glyma.13G333900	APC	0	0	0	1	1	1	0
Glyma.18G064300	APC	0	0	0	1	1	1	0
Glyma.03G158100	APC	0	0	0	1	1	0	1
Glyma.03G171400	APC	0	0	0	1	1	0	1
Glyma.04G089600	APC	0	0	0	1	1	0	1
Glyma.10G163300	APC	0	0	0	1	1	0	1
Glyma.11G141800	APC	0	0	0	1	1	0	1
Glyma.11G142100	APC	0	0	0	1	1	0	1
Glyma.11G177900	APC	0	0	0	1	1	0	1
Glyma.11G178100	APC	0	0	0	1	1	0	1
Glyma.12G032800	APC	0	0	0	1	1	0	1
Glyma.12G065100	APC	0	0	0	1	1	0	1
Glyma.12G179100	APC	0	0	0	1	1	0	1
Glyma.13G132100	APC	0	0	0	1	1	0	1
Glyma.13G333800	APC	0	0	0	1	1	0	1
Glyma.15G040300	APC	0	0	0	1	1	0	1
Glyma.17G207100	APC	0	0	0	1	1	0	1
Glyma.19G160400	APC	0	0	0	1	1	0	1
Glyma.19G173400	APC	0	0	0	1	1	0	1
Glyma.19G239200	APC	0	0	0	1	1	0	1
Glyma.20G225900	APC	0	0	0	1	1	0	1
Glyma.05G035700	APC	0	0	0	1	1	0	0
Glyma.07G080100	APC	0	0	0	1	1	0	0
Glyma.09G140700	APC	0	0	0	1	1	0	0
Glyma.16G085300	APC	0	0	0	1	1	0	0
Glyma.11G107800	APC	0	0	0	1	0	1	1
Glyma.11G241800	APC	0	0	0	1	0	1	1
Glyma.06G110100	APC	0	0	0	1	0	1	0
Glyma.02G015100	APC	0	0	0	1	0	0	1
Glyma.06G190900	APC	0	0	0	1	0	0	1
Glyma.07G235800	APC	0	0	0	1	0	0	1
Glyma.08G087600	APC	0	0	0	1	0	0	1
Glyma.10G037300	APC	0	0	0	1	0	0	1
Glyma.13G179600	APC	0	0	0	1	0	0	1
Glyma.14G099100	APC	0	0	0	1	0	0	1
Glyma.17G037600	APC	0	0	0	1	0	0	1
Glyma.19G200100	APC	0	0	0	1	0	0	1
Glyma.01G169700	APC	0	0	0	1	0	0	0
Glyma.01G178200	APC	0	0	0	1	0	0	0
Glyma.02G103800	APC	0	0	0	1	0	0	0
Glyma.02G216000	APC	0	0	0	1	0	0	0
Glyma.03G097000	APC	0	0	0	1	0	0	0
Glyma.03G146300	APC	0	0	0	1	0	0	0
Glyma.04G004000	APC	0	0	0	1	0	0	0
Glyma.04G096900	APC	0	0	0	1	0	0	0
Glyma.04G199200	APC	0	0	0	1	0	0	0
Glyma.04G248900	APC	0	0	0	1	0	0	0
Glyma.05G133100	APC	0	0	0	1	0	0	0
Glyma.06G003600	APC	0	0	0	1	0	0	0
Glyma.07G124300	APC	0	0	0	1	0	0	0
Glyma.07G215200	APC	0	0	0	1	0	0	0
Glyma.07G240600	APC	0	0	0	1	0	0	0
Glyma.08G016100	APC	0	0	0	1	0	0	0
Glyma.08G113700	APC	0	0	0	1	0	0	0
Glyma.08G146600	APC	0	0	0	1	0	0	0
Glyma.09G247600	APC	0	0	0	1	0	0	0
Glyma.11G070700	APC	0	0	0	1	0	0	0
Glyma.11G073600	APC	0	0	0	1	0	0	0
Glyma.11G107500	APC	0	0	0	1	0	0	0
Glyma.12G032500	APC	0	0	0	1	0	0	0
Glyma.12G161200	APC	0	0	0	1	0	0	0
Glyma.13G059200	APC	0	0	0	1	0	0	0
Glyma.14G019100	APC	0	0	0	1	0	0	0
Glyma.14G057200	APC	0	0	0	1	0	0	0
Glyma.14G183000	APC	0	0	0	1	0	0	0
Glyma.14G196800	APC	0	0	0	1	0	0	0
Glyma.16G007300	APC	0	0	0	1	0	0	0
Glyma.16G014400	APC	0	0	0	1	0	0	0
Glyma.19G027200	APC	0	0	0	1	0	0	0
Glyma.19G029100	APC	0	0	0	1	0	0	0
Glyma.19G189100	APC	0	0	0	1	0	0	0
Glyma.19G199100	APC	0	0	0	1	0	0	0
Glyma.20G107300	APC	0	0	0	1	0	0	0
Glyma.20G178900	APC	0	0	0	1	0	0	0
Glyma.05G188600	APC	0	0	0	0	1	1	1
Glyma.06G206800	APC	0	0	0	0	1	1	1
Glyma.07G202500	APC	0	0	0	0	1	1	1
Glyma.08G151600	APC	0	0	0	0	1	1	1
Glyma.08G245000	APC	0	0	0	0	1	1	1
Glyma.10G198500	APC	0	0	0	0	1	1	1
Glyma.11G141700	APC	0	0	0	0	1	1	1
Glyma.12G055200	APC	0	0	0	0	1	1	1
Glyma.13G173100	APC	0	0	0	0	1	1	1
Glyma.13G239100	APC	0	0	0	0	1	1	1
Glyma.13G342000	APC	0	0	0	0	1	1	1
Glyma.15G032300	APC	0	0	0	0	1	1	1
Glyma.17G130800	APC	0	0	0	0	1	1	1
Glyma.18G266200	APC	0	0	0	0	1	1	1
Glyma.06G143100	APC	0	0	0	0	1	1	0
Glyma.10G123400	APC	0	0	0	0	1	1	0
Glyma.19G234100	APC	0	0	0	0	1	1	0
Glyma.01G022100	APC	0	0	0	0	1	0	1
Glyma.06G114100	APC	0	0	0	0	1	0	1
Glyma.06G116000	APC	0	0	0	0	1	0	1
Glyma.06G214900	APC	0	0	0	0	1	0	1
Glyma.11G075500	APC	0	0	0	0	1	0	1
Glyma.11G141600	APC	0	0	0	0	1	0	1
Glyma.12G065200	APC	0	0	0	0	1	0	1
Glyma.12G215500	APC	0	0	0	0	1	0	1
Glyma.13G285900	APC	0	0	0	0	1	0	1
Glyma.13G286000	APC	0	0	0	0	1	0	1
Glyma.14G217100	APC	0	0	0	0	1	0	1
Glyma.15G043200	APC	0	0	0	0	1	0	1
Glyma.17G063200	APC	0	0	0	0	1	0	1
Glyma.20G083800	APC	0	0	0	0	1	0	1
Glyma.01G225700	APC	0	0	0	0	1	0	0
Glyma.05G048900	APC	0	0	0	0	1	0	0
Glyma.05G089100	APC	0	0	0	0	1	0	0
Glyma.06G071500	APC	0	0	0	0	1	0	0
Glyma.07G005000	APC	0	0	0	0	1	0	0
Glyma.11G177800	APC	0	0	0	0	1	0	0
Glyma.15G222200	APC	0	0	0	0	1	0	0
Glyma.19G172500	APC	0	0	0	0	1	0	0
Glyma.18G015200	APC	0	0	0	0	0	1	1
Glyma.07G258000	APC	0	0	0	0	0	1	0
Glyma.12G228900	APC	0	0	0	0	0	1	0
Glyma.14G126700	APC	0	0	0	0	0	1	0
Glyma.19G253000	APC	0	0	0	0	0	1	0
Glyma.02G008800	APC	0	0	0	0	0	0	1
Glyma.02G140900	APC	0	0	0	0	0	0	1
Glyma.03G197600	APC	0	0	0	0	0	0	1
Glyma.04G128400	APC	0	0	0	0	0	0	1
Glyma.04G149200	APC	0	0	0	0	0	0	1
Glyma.04G158400	APC	0	0	0	0	0	0	1
Glyma.04G231500	APC	0	0	0	0	0	0	1
Glyma.04G238800	APC	0	0	0	0	0	0	1
Glyma.05G188900	APC	0	0	0	0	0	0	1
Glyma.06G091400	APC	0	0	0	0	0	0	1
Glyma.07G196500	APC	0	0	0	0	0	0	1
Glyma.07G199900	APC	0	0	0	0	0	0	1
Glyma.09G036300	APC	0	0	0	0	0	0	1
Glyma.10G009300	APC	0	0	0	0	0	0	1
Glyma.10G033100	APC	0	0	0	0	0	0	1
Glyma.10G096200	APC	0	0	0	0	0	0	1
Glyma.11G017200	APC	0	0	0	0	0	0	1
Glyma.11G031800	APC	0	0	0	0	0	0	1
Glyma.11G032800	APC	0	0	0	0	0	0	1
Glyma.11G199400	APC	0	0	0	0	0	0	1
Glyma.13G007000	APC	0	0	0	0	0	0	1
Glyma.13G117700	APC	0	0	0	0	0	0	1
Glyma.13G232800	APC	0	0	0	0	0	0	1
Glyma.15G074200	APC	0	0	0	0	0	0	1
Glyma.15G108200	APC	0	0	0	0	0	0	1
Glyma.17G013000	APC	0	0	0	0	0	0	1
Glyma.17G143300	APC	0	0	0	0	0	0	1
Glyma.18G015300	APC	0	0	0	0	0	0	1
Glyma.18G216000	APC	0	0	0	0	0	0	1
Glyma.19G195500	APC	0	0	0	0	0	0	1
Glyma.20G084500	APC	0	0	0	0	0	0	1
Glyma.02G142400	auxin	1	0	1	0	1	0	1
Glyma.03G169600	auxin	0	1	1	0	0	0	0
Glyma.13G173500	auxin	0	0	1	0	1	0	1
Glyma.16G175200	auxin	0	0	0	1	1	0	1
Glyma.07G102500	auxin	0	0	0	0	0	0	1
Glyma.08G054700	auxin	0	0	0	0	0	0	1
Glyma.09G051100	auxin	0	0	0	0	0	0	1
Glyma.09G225400	CK	1	0	0	0	1	1	1
Glyma.14G205600	CK	1	0	0	0	1	0	0
Glyma.14G099000	CK	0	0	1	1	1	1	0
Glyma.17G054500	CK	0	0	1	0	1	1	1
Glyma.13G104700	CK	0	0	1	0	0	1	0
Glyma.19G135100	CK	0	0	1	0	0	0	0
Glyma.03G133300	CK	0	0	0	1	0	1	0
Glyma.17G228700	CK	0	0	0	1	0	1	0
Glyma.13G040400	CK	0	0	0	1	0	0	0
Glyma.08G020900	CK	0	0	0	0	1	0	1
Glyma.04G051300	CK	0	0	0	0	1	0	0
Glyma.03G094700	CK	0	0	0	0	0	1	0
Glyma.01G224100	CK	0	0	0	0	0	0	1
Glyma.11G019000	CK	0	0	0	0	0	0	1
Glyma.13G285300	GA	1	0	1	0	0	0	1
Glyma.05G130600	GA	1	0	1	0	0	0	0
Glyma.19G014800	GA	1	0	0	0	1	1	1
Glyma.16G089900	GA	1	0	0	0	0	0	0
Glyma.06G302200	GA	0	1	1	0	1	0	0
Glyma.01G179400	GA	0	1	1	0	0	0	0
Glyma.19G015000	GA	0	1	1	0	0	0	0
Glyma.10G092500	GA	0	1	0	0	0	1	0
Glyma.12G140600	GA	0	1	0	0	0	0	0
Glyma.16G090000	GA	0	0	1	1	1	1	1
Glyma.04G035500	GA	0	0	1	1	0	0	1
Glyma.06G035400	GA	0	0	1	1	0	0	1
Glyma.08G109900	GA	0	0	1	1	0	0	1
Glyma.08G125100	GA	0	0	1	1	0	0	0
Glyma.08G140600	GA	0	0	1	1	0	0	0
Glyma.10G203500	GA	0	0	1	1	0	0	0
Glyma.11G108300	GA	0	0	1	0	1	1	0
Glyma.13G068800	GA	0	0	1	0	1	0	1
Glyma.15G012100	GA	0	0	1	0	1	0	1
Glyma.16G008600	GA	0	0	1	0	1	0	1
Glyma.16G149300	GA	0	0	1	0	1	0	1
Glyma.04G211100	GA	0	0	1	0	1	0	0
Glyma.11G228900	GA	0	0	1	0	0	1	1
Glyma.03G030400	GA	0	0	1	0	0	1	0
Glyma.06G035300	GA	0	0	1	0	0	0	1
Glyma.07G089800	GA	0	0	1	0	0	0	1
Glyma.19G157000	GA	0	0	1	0	0	0	1
Glyma.01G181800	GA	0	0	1	0	0	0	0
Glyma.02G010100	GA	0	0	1	0	0	0	0
Glyma.03G021200	GA	0	0	1	0	0	0	0
Glyma.03G143700	GA	0	0	1	0	0	0	0
Glyma.03G154700	GA	0	0	1	0	0	0	0
Glyma.04G110400	GA	0	0	1	0	0	0	0
Glyma.05G233200	GA	0	0	1	0	0	0	0
Glyma.06G176200	GA	0	0	1	0	0	0	0
Glyma.07G081700	GA	0	0	1	0	0	0	0
Glyma.07G089900	GA	0	0	1	0	0	0	0
Glyma.09G122500	GA	0	0	1	0	0	0	0
Glyma.09G142900	GA	0	0	1	0	0	0	0
Glyma.10G116000	GA	0	0	1	0	0	0	0
Glyma.11G062600	GA	0	0	1	0	0	0	0
Glyma.11G093100	GA	0	0	1	0	0	0	0
Glyma.15G093900	GA	0	0	1	0	0	0	0
Glyma.16G195600	GA	0	0	1	0	0	0	0
Glyma.18G028300	GA	0	0	1	0	0	0	0
Glyma.18G080300	GA	0	0	1	0	0	0	0
Glyma.19G144700	GA	0	0	1	0	0	0	0
Glyma.20G148000	GA	0	0	1	0	0	0	0
Glyma.13G361700	GA	0	0	0	1	1	1	1
Glyma.02G256800	GA	0	0	0	1	1	0	1
Glyma.03G031000	GA	0	0	0	1	1	0	1
Glyma.11G060200	GA	0	0	0	1	1	0	1
Glyma.14G157400	GA	0	0	0	1	1	0	1
Glyma.11G060100	GA	0	0	0	1	0	1	1
Glyma.03G029900	GA	0	0	0	1	0	0	1
Glyma.05G021900	GA	0	0	0	1	0	0	1
Glyma.01G181900	GA	0	0	0	1	0	0	0
Glyma.02G156100	GA	0	0	0	1	0	0	0
Glyma.03G019800	GA	0	0	0	1	0	0	0
Glyma.04G244200	GA	0	0	0	1	0	0	0
Glyma.05G220500	GA	0	0	0	1	0	0	0
Glyma.08G327100	GA	0	0	0	1	0	0	0
Glyma.10G123000	GA	0	0	0	1	0	0	0
Glyma.15G211300	GA	0	0	0	1	0	0	0
Glyma.18G049500	GA	0	0	0	1	0	0	0
Glyma.09G149200	GA	0	0	0	0	1	1	1
Glyma.12G138100	GA	0	0	0	0	1	1	1
Glyma.13G035600	GA	0	0	0	0	1	1	1
Glyma.17G134100	GA	0	0	0	0	1	1	0
Glyma.06G202300	GA	0	0	0	0	1	0	1
Glyma.03G189900	GA	0	0	0	0	1	0	0
Glyma.07G083000	GA	0	0	0	0	1	0	0
Glyma.08G350800	GA	0	0	0	0	1	0	0
Glyma.11G074100	GA	0	0	0	0	1	0	0
Glyma.17G205300	GA	0	0	0	0	1	0	0
Glyma.20G007000	GA	0	0	0	0	1	0	0
Glyma.03G030800	GA	0	0	0	0	0	1	1
Glyma.07G194300	GA	0	0	0	0	0	1	1
Glyma.08G140500	GA	0	0	0	0	0	1	1
Glyma.10G200800	GA	0	0	0	0	0	1	1
Glyma.13G218200	GA	0	0	0	0	0	1	1
Glyma.05G042600	GA	0	0	0	0	0	1	0
Glyma.06G035200	GA	0	0	0	0	0	1	0
Glyma.11G067700	GA	0	0	0	0	0	1	0
Glyma.13G259400	GA	0	0	0	0	0	1	0
Glyma.13G259500	GA	0	0	0	0	0	1	0
Glyma.14G128400	GA	0	0	0	0	0	1	0
Glyma.17G134200	GA	0	0	0	0	0	1	0
Glyma.19G126000	GA	0	0	0	0	0	1	0
Glyma.01G169200	GA	0	0	0	0	0	0	1
Glyma.03G113200	GA	0	0	0	0	0	0	1
Glyma.03G122000	GA	0	0	0	0	0	0	1
Glyma.06G140000	GA	0	0	0	0	0	0	1
Glyma.07G033800	GA	0	0	0	0	0	0	1
Glyma.07G039800	GA	0	0	0	0	0	0	1
Glyma.08G208300	GA	0	0	0	0	0	0	1
Glyma.08G243600	GA	0	0	0	0	0	0	1
Glyma.09G029400	GA	0	0	0	0	0	0	1
Glyma.10G296400	GA	0	0	0	0	0	0	1
Glyma.13G371400	GA	0	0	0	0	0	0	1
Glyma.16G089700	GA	0	0	0	0	0	0	1
Glyma.17G255900	GA	0	0	0	0	0	0	1
Glyma.19G015200	GA	0	0	0	0	0	0	1
Glyma.20G189600	GA	0	0	0	0	0	0	1
Glyma.01G221300	BR	0	0	0	0	0	0	1
Glyma.02G051600	BR	0	0	0	0	0	0	1
Glyma.05G010200	BR	0	0	0	1	0	0	0
Glyma.05G210000	BR	0	0	1	0	0	0	0
Glyma.06G191800	BR	0	0	0	1	0	0	0
Glyma.06G215200	BR	0	0	0	0	0	0	1
Glyma.07G068000	BR	0	0	0	1	0	0	0
Glyma.09G256800	BR	0	0	0	0	1	0	1
Glyma.11G022400	BR	0	0	1	0	0	0	0
Glyma.11G228900	BR	0	0	1	0	0	1	1
Glyma.13G052900	BR	0	0	1	0	0	0	1
Glyma.17G118100	BR	0	0	0	0	0	0	1
Glyma.19G033900	BR	0	0	0	0	0	0	1
		9	6	97	141	124	82	189
Note:APC, APC involved ubiquitin mediated proteolysis; CK,cytokinin; GA, gibberellin; BR, brassinosteroid. V4, V4 stage of WT type; V8, V8 stage of WT type; T7, leaf at stage of V10 from T7 munant (Large deletion line)

## Sheet: Table  S9
Table S9. Sample information for transcriptome analysis and WGCNA.
Samples	Gmssp	Planting method	Stage	tissue
ssp_STM1	Recessive	In the field	V4	stem
ssp_STM2	Recessive	In the field	V8	stem
ssp_STM3	Recessive	In the field	V8	stem
WT_STM1	Dominant	In the field	V4	stem
WT_STM2	Dominant	In the field	V4	stem
WT_STM3	Dominant	In the field	V8	stem
WT_STM4	Dominant	In the field	V8	stem
ssp_PV1	Recessive	In the field	V4	pulvinus
ssp_PV2	Recessive	In the field	V4	pulvinus
WT_PV1	Dominant	In the field	V4	pulvinus
ssp_PE1	Recessive	In the field	V4	petiole
ssp_PE2	Recessive	In the field	V4	petiole
ssp_PE3	Recessive	In the field	V4	petiole
ssp_PE4	Recessive	In the field	V8	petiole
ssp_PE5	Recessive	In the field	V8	petiole
WT_PE1	Dominant	In the field	V4	petiole
WT_PE2	Dominant	In the field	V4	petiole
WT_PE3	Dominant	In the field	V4	petiole
WT_PE4	Dominant	In the field	V8	petiole
WT_PE5	Dominant	In the field	V8	petiole
ssp_AS1	Recessive	In the field	V4	apical meristem
ssp_AS2	Recessive	In the field	V4	apical meristem
ssp_AS3	Recessive	In the field	V8	apical meristem
ssp_AS4	Recessive	In the field	V8	apical meristem
WT_AS1	Dominant	In the field	V4	apical meristem
WT_AS2	Dominant	In the field	V4	apical meristem
WT_AS3	Dominant	In the field	V8	apical meristem
WT_AS4	Dominant	In the field	V8	apical meristem
DEL1	Recessive	In the field	V5	leaf
DEL2	Recessive	In the field	V5	leaf
WT1	Dominant	In the field	V5	leaf
WT2	Dominant	In the field	V5	leaf
ssp_LF1	Recessive	In the field	V4	leaf
ssp_LF2	Recessive	In the field	V4	leaf
ssp_LF3	Recessive	In the field	V4	leaf
WT_LF1	Dominant	In the field	V4	leaf
WT_LF2	Dominant	In the field	V4	leaf
ssp_LF4	Recessive	In the field	V8	leaf
ssp_LF5	Recessive	In the field	V8	leaf
ssp_LF6	Recessive	In the field	V8	leaf
WT_LF3	Dominant	In the field	V4	leaf
ssp_LF_M	Recessive	In the field	V6	leaf
WT_LF	Dominant	In the field	V6	leaf
ssp_BSA	Recessive	In the field	V7	leaf
WT_BSA	Dominant	In the field	V7	leaf
Note：STM，stem；PV，pulvinus；PE，petiole；AS，apical meristem ；LF，leaf；V4, V4 stage of WT type; V8, V8 stage of WT type;
